# Supplementary material for: Do Global Cities Enable Global Views? Using Twitter to Quantify the Level of Geographical Awareness of U.S. Cities
Source: PLoS One. 2015 Jul 13;10(7):e0132464. doi: 10.1371/journal.pone.0132464 (PMC4500559; doi:10.1371/journal.pone.0132464)
Supplement: S1 Table — Column A is each 50 city represented in the map of Fig 1. Column B and C represent coordinate of each city. The number of population within a 20 mile buffer of each 50 cities was estimated based on the census 2010 in Column D. E represents global awareness index (GAI). (XLSX) [file pone.0132464.s001.xlsx]

## Sheet: Population_VS_GAI
Home Cities	CenterLat	CenterLon	Population_within_20mile	GAI
Washington	38.8951	-77.0364	3716811	1
San Jose	37.3394	-121.895	2016063	0.932714
San Francisco	37.7749	-122.419	3056504	0.804201
New York	40.7394	-73.9965	12092148	0.760542
Los Angeles	34.0522	-118.244	8278884	0.731712
Atlanta	33.749	-84.388	2693814	0.632921
Seattle	47.6062	-122.332	2288694	0.584838
Boston	42.3584	-71.0598	2876243	0.580239
San Diego	32.7153	-117.157	2181967	0.576269
Las Vegas	36.175	-115.137	1888386	0.511721
Austin	30.2672	-97.7431	1415489	0.487483
Chicago	41.85	-87.65	4684972	0.407256
Nashville	36.1659	-86.7844	997713	0.398535
Raleigh	35.7721	-78.6386	549217	0.358974
Dallas	32.7831	-96.8067	2340302	0.345418
Denver	39.7392	-104.985	2427435	0.340593
Pittsburgh	40.4406	-79.9959	1545981	0.335279
Portland	45.5234	-122.676	1914542	0.326438
Miami	25.7743	-80.1937	4037603	0.318394
Houston	29.7633	-95.3633	3924519	0.299836
Boise	43.614	-116.203	404542	0.291937
Orlando	28.5383	-81.3792	1808120	0.28313
Charlotte	35.2271	-80.8431	1462819	0.281101
Tampa	27.9475	-82.4584	2892792	0.256847
Colorado Springs	38.8339	-104.821	616673	0.256063
Greensboro	36.0726	-79.792	355198	0.252333
Indianapolis	39.7684	-86.158	1482431	0.224689
Baltimore	39.2904	-76.6122	1815457	0.220636
New Orleans	29.9547	-90.0751	865019	0.204724
Phoenix	33.4484	-112.074	4052019	0.200491
Philadelphia	39.9523	-75.1638	3907519	0.19649
Kansas City	39.0997	-94.5786	1571606	0.19225
St. Louis	38.6273	-90.1979	1763526	0.187087
Tucson	32.2217	-110.926	919418	0.185615
Detroit	42.3314	-83.0458	2569242	0.185079
Salt Lake City	40.761	-111.891	1233994	0.181769
Minneapolis	44.98	-93.2638	2672153	0.17872
Jacksonville	30.3322	-81.6556	1108701	0.17851
Buffalo	42.8865	-78.8784	1026550	0.173356
Lexington	37.9887	-84.4777	508820	0.169961
Oklahoma City	35.4676	-97.5164	1057441	0.169205
San Antonio	29.4241	-98.4936	1778852	0.163235
Memphis	35.1495	-90.049	1048701	0.163176
Jackson	32.299	-90.185	439429	0.160266
Louisville	38.2542	-85.7594	1035873	0.151396
Columbus	39.9612	-82.9988	1428258	0.14818
Columbia	34.001	-81.035	623087	0.146568
Albuquerque	35.0845	-106.651	798452	0.144284
El Paso	31.7587	-106.487	824582	0.141967
Cincinnati	39.162	-84.4569	1684216	0.129894
