# Supplementary material for: Do Global Cities Enable Global Views? Using Twitter to Quantify the Level of Geographical Awareness of U.S. Cities
Source: PLoS One. 2015 Jul 13;10(7):e0132464. doi: 10.1371/journal.pone.0132464 (PMC4500559; doi:10.1371/journal.pone.0132464)
Supplement: S2 Table — Column A is a list of city names mentioned by Twitter users living in San Jose, California. Column B represents state code or country code where the respective city in column A belongs. Column C represents state name or country name where the respective city in column A belongs. Column D and E represent coordinate of each city. F column shows the population in each city. G column represents the number of tweets mentioned each city. (XLSX) [file pone.0132464.s002.xlsx]

## Sheet: San_Jose
CityName	CountryCode or StateCode	CountryName or StateName	CityLat	CityLon	Population	tweets
San Jose	CA	California	37.3394	-121.895	945942	14272
Sunnyvale	CA	California	37.3688	-122.036	140081	4847
San Francisco	CA	California	37.7749	-122.419	805235	2481
Fremont	CA	California	37.5483	-121.989	214089	2233
Santa Clara	CA	California	37.3541	-121.955	116468	1927
New York City	NY	New York	40.7143	-74.006	8175133	1849
Austin	TX	Texas	30.2672	-97.7431	790390	1206
Adelaide	AU	Australia	-34.9287	138.599	1225235	907
Perth	AU	Australia	-31.9522	115.861	1896548	788
Singapore	SG	Singapore	1.28967	103.85	3547809	694
Houston	TX	Texas	29.7633	-95.3633	2099451	654
Hong Kong	HK	Hong Kong	22.2855	114.158	7012738	633
Oakland	CA	California	37.8044	-122.271	390724	422
Portland	OR	Oregon	45.5234	-122.676	583776	419
Chicago	IL	Illinois	41.85	-87.65	2695598	404
Kansas City	KS	Kansas	39.1142	-94.6275	145786	389
Orlando	FL	Florida	28.5383	-81.3792	238300	359
Minneapolis	MN	Minnesota	44.98	-93.2638	382578	355
Washington District of Columbia	DC	District of Columbia	38.8951	-77.0364	601723	312
Los Angeles	CA	California	34.0522	-118.244	3792621	283
Athens	GR	Greece	37.9795	23.7162	729137	280
Atlanta	GA	Georgia	33.749	-84.388	420003	277
Phoenix	AZ	Arizona	33.4484	-112.074	1445632	274
Tokyo	JP	Japan	35.6895	139.692	8336599	273
Seattle	WA	Washington	47.6062	-122.332	608660	263
Dallas	TX	Texas	32.7831	-96.8067	1197816	259
Kiev	UA	Ukraine	50.4547	30.5238	2797553	257
Las Vegas	NV	Nevada	36.175	-115.137	583756	255
Denver	CO	Colorado	39.7392	-104.985	600158	245
Glendale	AZ	Arizona	33.5387	-112.186	226721	234
Boston	MA	Massachusetts	42.3584	-71.0598	617594	221
Sydney	AU	Australia	-33.8679	151.207	4627345	217
Kingston	JM	Jamaica	17.997	-76.7936	937700	215
Baltimore	MD	Maryland	39.2904	-76.6122	620961	204
Hayward	CA	California	37.6688	-122.081	144186	190
Raleigh	NC	North Carolina	35.7721	-78.6386	403892	182
San Diego	CA	California	32.7153	-117.157	1307402	182
Dayton	OH	Ohio	39.7589	-84.1916	141527	178
Carlsbad	CA	California	33.1581	-117.351	105328	178
Paris	FR	France	48.8534	2.3488	2138551	174
Sacramento	CA	California	38.5816	-121.494	466488	171
Beijing	CN	China	39.9075	116.397	7480601	163
Miami	FL	Florida	25.7743	-80.1937	399457	163
Green Bay	WI	Wisconsin	44.5192	-88.0198	104057	151
Philadelphia	PA	Pennsylvania	39.9523	-75.1638	1526006	150
Durham	NC	North Carolina	35.994	-78.8986	228330	144
Louisville	KY	Kentucky	38.2542	-85.7594	243639	142
Brisbane	AU	Australia	-27.4679	153.028	2189878	141
Antioch	CA	California	38.0049	-121.806	102372	137
Hartford	CT	Connecticut	41.7637	-72.6851	124775	133
Colorado Springs	CO	Colorado	38.8339	-104.821	416427	131
Mexico City	MX	Mexico	19.4285	-99.1277	12294193	130
Osaka	JP	Japan	34.6937	135.502	2592413	129
San Antonio	TX	Texas	29.4241	-98.4936	1327407	126
Berkeley	CA	California	37.8716	-122.273	112580	125
Toronto	CA	Canada	43.7001	-79.4163	4612191	125
Charlotte	NC	North Carolina	35.2271	-80.8431	731424	117
Boise	ID	Idaho	43.6135	-116.203	145987	115
Barcelona	ES	Spain	41.3888	2.15899	1621537	114
Oklahoma City	OK	Oklahoma	35.4676	-97.5164	579999	114
Melbourne	AU	Australia	-37.814	144.963	4246375	110
Kobe	JP	Japan	34.6913	135.183	1528478	109
Columbus	OH	Ohio	39.9612	-82.9988	787033	106
Vancouver	CA	Canada	49.2497	-123.119	1837969	98
Milwaukee	WI	Wisconsin	43.0389	-87.9065	594833	97
Milano	IT	Italy	45.4643	9.18951	1306661	94
Concord	CA	California	37.978	-122.031	122067	93
Gold Coast	AU	Australia	-28.0003	153.431	591473	92
Honolulu	HI	Hawaii	21.3069	-157.858	371657	92
Stockton	CA	California	37.9577	-121.291	291707	91
Kansas City	MO	Missouri	39.0997	-94.5786	459787	89
Detroit	MI	Michigan	42.3314	-83.0458	713777	89
Cincinnati	OH	Ohio	39.162	-84.4569	296943	87
Fresno	CA	California	36.7477	-119.772	494665	86
Delhi	IN	India	28.6538	77.229	10927986	78
Cairo	EG	Egypt	30.0626	31.2497	7734614	77
Seoul	KR	Korea	37.5683	126.978	10349312	76
Lansing	MI	Michigan	42.7325	-84.5555	114297	76
Tehran	IR	Iran	35.6944	51.4215	7153309	74
Shanghai	CN	China	31.2222	121.458	14608512	73
Richmond	VA	Virginia	37.5538	-77.4603	204214	73
Tucson	AZ	Arizona	32.2217	-110.926	520116	73
Bangkok	TH	Thailand	13.754	100.501	5104476	71
Dublin	IE	Ireland	53.3331	-6.24889	1024027	68
Indianapolis	IN	Indiana	39.7684	-86.158	829718	67
Cape Town	ZA	South Africa	-33.9258	18.4232	3433441	65
Pittsburgh	PA	Pennsylvania	40.4406	-79.9959	305704	65
Anaheim	CA	California	33.8353	-117.914	336265	64
Memphis	TN	Tennessee	35.1495	-90.049	646889	63
Quebec	CA	Canada	46.8123	-71.2145	528595	61
Mumbai	IN	India	19.0728	72.8826	12691836	60
Nashville	TN	Tennessee	36.1659	-86.7844	530852	60
El Monte	CA	California	34.0686	-118.028	113475	60
Berlin	DE	Germany	52.5244	13.4105	3426354	58
Birmingham	AL	Alabama	33.5207	-86.8025	212237	58
Cleveland	OH	Ohio	41.4995	-81.6954	396815	58
Moscow	RU	Russia	55.7522	37.6156	10381222	57
Chula Vista	CA	California	32.64	-117.084	243916	57
St Louis	MO	Missouri	38.6273	-90.1979	319294	56
Charleston	SC	South Carolina	32.7766	-79.9309	120083	56
Knoxville	TN	Tennessee	35.9606	-83.9207	178874	56
Istanbul	TR	Turkey	41.0138	28.9497	11174257	54
Madrid	ES	Spain	40.4165	-3.70256	3255944	54
Omaha	NE	Nebraska	41.2586	-95.9378	408958	54
Madison	WI	Wisconsin	43.0731	-89.4012	233209	54
Plano	TX	Texas	33.0198	-96.6989	259841	53
Reno	NV	Nevada	39.5296	-119.814	225221	53
Jersey City	NJ	New Jersey	40.7282	-74.0776	247597	52
Orange	CA	California	33.7878	-117.853	136416	52
Pasadena	CA	California	34.1478	-118.145	137122	52
Vallejo	CA	California	38.1041	-122.257	115942	52
Baton Rouge	LA	Louisiana	30.4508	-91.1545	229493	51
Stockholm	SE	Sweden	59.3326	18.0649	1253309	50
Little Rock	AR	Arkansas	34.7465	-92.2896	193524	50
Richmond	CA	California	37.9358	-122.348	103701	50
Fort Worth	TX	Texas	32.7254	-97.3208	741206	49
Des Moines	IA	Iowa	41.6005	-93.6091	203433	49
Tampa	FL	Florida	27.9475	-82.4584	335709	48
New Orleans	LA	Louisiana	29.9547	-90.0751	343829	48
Providence	RI	Rhode Island	41.824	-71.4128	178042	48
Fullerton	CA	California	33.8703	-117.925	135161	48
Jackson	MS	Mississippi	32.2988	-90.1848	173514	47
Hollywood	CA	California	34.0983	-118.327	167664	47
Salt Lake City	UT	Utah	40.7608	-111.891	186440	47
Quito	EC	Ecuador	-0.22985	-78.5249	1399814	46
Provo	UT	Utah	40.2338	-111.659	112488	46
Jacksonville	FL	Florida	30.3322	-81.6556	821784	45
South Bend	IN	Indiana	41.6834	-86.25	101168	45
Bakersfield	CA	California	35.3733	-119.019	347483	45
Kyoto	JP	Japan	35.0211	135.754	1459640	43
Ann Arbor	MI	Michigan	42.2776	-83.7409	113934	43
Homs	SY	Syria	34.7268	36.7234	775404	42
Beirut	LB	Lebanon	33.8889	35.4944	1916100	42
St Paul	MN	Minnesota	44.9444	-93.0933	285068	42
Bangalore	IN	India	12.9719	77.5937	5104047	41
Brooklyn	NY	New York	40.6501	-73.9496	2300664	41
Jerusalem	IL	Israel	31.769	35.2163	801000	40
Cambridge	MA	Massachusetts	42.3751	-71.1056	105162	40
Baghdad	IQ	Iraq	33.3406	44.4009	5672513	39
Karachi	PK	Pakistan	24.9056	67.0822	11624219	39
Kinshasa	CD	Congo	-4.32142	15.3081	7785965	39
Buffalo	NY	New York	42.8865	-78.8784	261310	39
Chattanooga	TN	Tennessee	35.0456	-85.3097	167674	38
Brussels	BE	Belgium	50.8504	4.34878	1019022	37
Rome	IT	Italy	41.8947	12.4839	2563241	37
Eugene	OR	Oregon	44.0521	-123.087	156185	37
Calgary	CA	Canada	51.0501	-114.085	1019942	37
Montreal	CA	Canada	45.5088	-73.5878	3268513	37
Long Beach	CA	California	33.767	-118.189	462257	36
Riverside	CA	California	33.9534	-117.396	303871	36
Tallahassee	FL	Florida	30.4383	-84.2807	181376	35
Syracuse	NY	New York	43.0481	-76.1474	145170	35
Anchorage	AK	Alaska	61.2181	-149.9	291826	35
Amsterdam	NL	Netherlands	52.374	4.88969	741636	34
Lexington	KY	Kentucky	37.9887	-84.4777	225366	34
Aleppo	SY	Syria	36.2012	37.1612	1602264	33
Damascus	SY	Syria	33.5102	36.2913	1569394	33
Djibouti	DJ	Djibouti	11.589	43.145	623891	33
Huntsville	AL	Alabama	34.7304	-86.5861	180105	33
Rockford	IL	Illinois	42.2711	-89.094	152871	33
Edison	NJ	New Jersey	40.5187	-74.4121	102548	33
Scottsdale	AZ	Arizona	33.5092	-111.899	217385	33
Volgograd	RU	Russia	48.7194	44.5018	1011417	32
Taipei	TW	Taiwan	25.0478	121.532	7871900	32
Manila	PH	Philippines	14.6042	120.982	10444527	32
Hangzhou	CN	China	30.2936	120.161	1878129	32
Columbia	SC	South Carolina	34.0007	-81.0348	129272	32
Toledo	OH	Ohio	41.6639	-83.5552	287208	32
Bellevue	WA	Washington	47.6104	-122.201	122363	32
Helsinki	FI	Finland	60.1695	24.9354	558457	31
Wichita	KS	Kansas	37.6922	-97.3375	382368	31
Tempe	AZ	Arizona	33.4148	-111.909	161719	31
Conakry	GN	Guinea	9.53795	-13.6773	1767200	30
Monterrey	MX	Mexico	25.6751	-100.318	1122874	30
Fargo	ND	North Dakota	46.8772	-96.7898	105549	30
Lincoln	NE	Nebraska	40.8	-96.667	258379	30
Newark	NJ	New Jersey	40.7357	-74.1724	277140	30
Manhattan	NY	New York	40.7834	-73.9662	1487536	30
Winnipeg	CA	Canada	49.8844	-97.147	632063	30
Yaounde	CM	Cameroon	3.86667	11.5167	1299369	29
Copenhagen	DK	Denmark	55.6759	12.5655	1153615	29
Oslo	NO	Norway	59.9127	10.7461	580000	29
Santiago	CL	Chile	-33.4569	-70.6483	4837295	29
East New York	NY	New York	40.6668	-73.8824	173198	29
Surabaya	ID	Indonesia	-7.24917	112.751	2374658	28
Rabat	MA	Morocco	34.0132	-6.83255	1655753	28
Tulsa	OK	Oklahoma	36.154	-95.9928	391906	28
Burbank	CA	California	34.1808	-118.309	103340	28
Glendale	CA	California	34.1425	-118.255	191719	28
Nairobi	KE	Kenya	-1.28333	36.8167	2750547	27
Lima	PE	Peru	-12.0432	-77.0282	7737002	27
Springfield	IL	Illinois	39.8017	-89.6437	116250	27
Topeka	KS	Kansas	39.0483	-95.678	127473	27
Greensboro	NC	North Carolina	36.0726	-79.792	269666	27
Wilmington	NC	North Carolina	34.2257	-77.9447	106476	27
Rochester	NY	New York	43.1548	-77.6156	210565	27
Harare	ZW	Zimbabwe	-17.8277	31.0534	1542813	26
Dhaka	BD	Bangladesh	23.7104	90.4074	10356500	26
Tyumen	RU	Russia	57.1522	65.5272	519119	26
Krasnoyarsk	RU	Russia	56.0184	92.8672	927200	26
Chelyabinsk	RU	Russia	55.154	61.4291	1062919	26
Tunis	TN	Tunisia	36.819	10.1658	693210	26
Evansville	IN	Indiana	37.9748	-87.5558	117429	26
El Paso	TX	Texas	31.7587	-106.487	649121	26
Ottawa	CA	Canada	45.4112	-75.6981	812129	26
Baku	AZ	Azerbaijan	40.3777	49.892	1116513	25
Vienna	AT	Austria	48.2085	16.3721	1691468	25
Natal	BR	Brazil	-5.795	-35.2094	763043	25
Savannah	GA	Georgia	32.0835	-81.0998	136286	25
Aurora	CO	Colorado	39.7294	-104.832	325078	25
Guangzhou	CN	China	23.1167	113.25	3152825	24
London	GB	United Kingdom	51.5085	-0.12574	7556900	24
Budapest	HU	Hungary	47.498	19.0399	1741041	24
Cancun	MX	Mexico	21.1743	-86.8466	542043	24
Bogota	CO	Colombia	4.60971	-74.0817	7674366	24
Bridgeport	CT	Connecticut	41.167	-73.2048	144229	24
Salinas	CA	California	36.6777	-121.656	150441	24
Everett	WA	Washington	47.979	-122.202	103019	24
Edmonton	CA	Canada	53.5501	-113.469	712391	24
Amman	JO	Jordan	31.9552	35.945	1275857	23
Odessa	UA	Ukraine	46.4775	30.7326	1001558	23
Chennai	IN	India	13.0878	80.2785	4328063	23
Jakarta	ID	Indonesia	-6.21462	106.845	8540121	23
Tripoli	LY	Libya	32.8752	13.1875	1150989	23
Accra	GH	Ghana	5.55602	-0.1969	1963264	23
St Petersburg	RU	Russia	59.9386	30.3141	5028000	22
Kabul	AF	Afghanistan	34.5281	69.1723	3043532	22
Nanjing	CN	China	32.0617	118.778	3087010	22
Recife	BR	Brazil	-8.05389	-34.8811	1478098	22
Curitiba	BR	Brazil	-25.4278	-49.2731	1718421	22
Mexicali	MX	Mexico	32.65	-115.461	597099	22
Overland Park	KS	Kansas	38.9822	-94.6708	173372	22
Virginia Beach	VA	Virginia	36.8529	-75.978	437994	22
Mesa	AZ	Arizona	33.4223	-111.823	439041	22
Albuquerque	NM	New Mexico	35.0845	-106.651	545852	22
Mogadishu	SO	Somalia	2.03711	45.3438	2587183	21
Ankara	TR	Turkey	39.9199	32.8543	3517182	21
Asmara	ER	Eritrea	15.338	38.9318	563930	21
Perm	RU	Russia	58.0174	56.2855	982419	21
Vilnius	LT	Lithuania	54.6892	25.2798	542366	21
Lahore	PK	Pakistan	31.5497	74.3436	6310888	21
Rangoon	MM	Myanmar	16.8053	96.1561	4477638	21
Krakow	PL	Poland	50.0614	19.9366	755050	21
Montgomery	AL	Alabama	32.3668	-86.3	205764	21
Beaumont	TX	Texas	30.0861	-94.1019	118296	21
Midland	TX	Texas	31.9974	-102.078	111147	21
Riga	LV	Latvia	56.946	24.1059	742572	20
Penza	RU	Russia	53.2007	45.0046	512602	20
Astrakhan	RU	Russia	46.3497	48.0408	502533	20
Warsaw	PL	Poland	52.2298	21.0118	1702139	20
Shenzhen	CN	China	22.5455	114.068	3000000	20
Pyongyang	KP	Korea	39.0339	125.754	3222000	20
Lisbon	PT	Portugal	38.7167	-9.13333	517802	20
Modesto	CA	California	37.6391	-120.997	201165	20
Santa Rosa	CA	California	38.4405	-122.714	167815	20
Salem	OR	Oregon	44.9429	-123.035	154637	20
Vancouver	WA	Washington	45.6387	-122.661	161791	20
Aden	YE	Yemen	12.7794	45.0367	550602	19
Orenburg	RU	Russia	51.7727	55.0988	550204	19
Bucharest	RO	Romania	44.4323	26.1063	1877155	19
Sofia	BG	Bulgaria	42.6975	23.3242	1152556	19
Almaty	KZ	Kazakhstan	43.2565	76.9285	2000900	19
Khabarovsk	RU	Russia	48.4827	135.084	579000	19
Kano	NG	Nigeria	12.0001	8.51672	3626068	19
Salvador	BR	Brazil	-12.9711	-38.5108	2711840	19
Corpus Christi	TX	Texas	27.8006	-97.3964	305215	19
Chandler	AZ	Arizona	33.3062	-111.841	236123	19
Huntington Beach	CA	California	33.6603	-117.999	189992	19
Kigali	RW	Rwanda	-1.94995	30.0588	745261	18
Tbilisi	GE	Georgia	41.6941	44.8337	1049498	18
Kathmandu	NP	Nepal	27.7017	85.3206	1442271	18
Chongqing	CN	China	29.5628	106.553	3967028	18
Lome	TG	Togo	6.13748	1.21227	749700	18
Tangier	MA	Morocco	35.7673	-5.79975	688356	18
Casablanca	MA	Morocco	33.5883	-7.61138	3144909	18
Zagreb	HR	Croatia	45.8144	15.978	698966	18
Arlington	TX	Texas	32.7357	-97.1081	365438	18
Fort Wayne	IN	Indiana	41.1306	-85.1289	253691	18
Roseville	CA	California	38.7521	-121.288	118788	18
Westminster	CO	Colorado	39.8367	-105.037	106114	18
Fort Collins	CO	Colorado	40.5853	-105.084	143986	18
Tacoma	WA	Washington	47.2529	-122.444	198397	18
Khartoum	SD	Sudan	15.5518	32.5324	1974647	17
Johannesburg	ZA	South Africa	-26.2023	28.0436	2026469	17
Medan	ID	Indonesia	3.58333	98.6667	1750971	17
Hanoi	VN	Vietnam	21.0245	105.841	1431270	17
Nouakchott	MR	Mauritania	18.0858	-15.9785	661400	17
Algiers	DZ	Algeria	36.7525	3.04197	1977663	17
Rotterdam	NL	Netherlands	51.9225	4.47917	598199	17
Veracruz	MX	Mexico	19.1807	-96.134	568313	17
Caracas	VE	Venezuela	10.488	-66.8792	3000000	17
Athens	GA	Georgia	33.9609	-83.3779	116714	17
New Haven	CT	Connecticut	41.3082	-72.9282	129779	17
Cedar Rapids	IA	Iowa	42.0083	-91.6441	126326	17
Grand Rapids	MI	Michigan	42.9634	-85.6681	188040	17
Fairfield	CA	California	38.2494	-122.04	105321	17
Thousand Oaks	CA	California	34.1706	-118.838	126683	17
Kampala	UG	Uganda	0.31628	32.5822	1353189	16
Muscat	OM	Oman	23.6139	58.5922	797000	16
Voronezh	RU	Russia	51.672	39.1843	848752	16
Kazan	RU	Russia	55.7887	49.1221	1104738	16
Barnaul	RU	Russia	53.3606	83.7636	599579	16
NDjamena	TD	Chad	12.1067	15.0444	721081	16
Niamey	NE	Niger	13.5137	2.1098	774235	16
St Petersburg	FL	Florida	27.7709	-82.6793	244769	16
Santa Ana	CA	California	33.7456	-117.868	324528	16
Hamilton	CA	Canada	43.2501	-79.8496	519949	16
Ashgabat	TM	Turkmenistan	37.95	58.3833	727700	15
Shenyang	CN	China	41.7922	123.433	3512192	15
Dakar	SN	Senegal	14.6937	-17.4441	2476400	15
Marseille	FR	France	43.297	5.38107	794811	15
Asuncion	PY	Paraguay	-25.3007	-57.6359	1482200	15
Sao Paulo	BR	Brazil	-23.5475	-46.6361	10021295	15
Brasilia	BR	Brazil	-15.7797	-47.9297	2207718	15
Managua	NI	Nicaragua	12.1328	-86.2504	973087	15
Medellin	CO	Colombia	6.25184	-75.5636	1999979	15
Cali	CO	Colombia	3.43722	-76.5225	2392877	15
Hermosillo	MX	Mexico	29.0971	-110.957	595811	15
Aguascalientes	MX	Mexico	21.8823	-102.283	658179	15
Arlington	VA	Virginia	38.881	-77.1043	207627	15
Stamford	CT	Connecticut	41.0534	-73.5387	122643	15
Aurora	IL	Illinois	41.7606	-88.3201	197899	15
Sanaa	YE	Yemen	15.3547	44.2067	1937451	14
Arak	IR	Iran	34.0917	49.6892	503647	14
Lilongwe	MW	Malawi	-13.9669	33.7873	646750	14
Dushanbe	TJ	Tajikistan	38.5358	68.7791	679400	14
Omsk	RU	Russia	54.9924	73.3686	1129281	14
Novosibirsk	RU	Russia	55.0415	82.9346	1419007	14
Tianjin	CN	China	39.1422	117.177	3766207	14
Irkutsk	RU	Russia	52.2978	104.296	586695	14
Fortaleza	BR	Brazil	-3.71722	-38.5431	2400000	14
Rio de Janeiro	BR	Brazil	-22.9028	-43.2075	6023699	14
Havana	CU	Cuba	23.133	-82.383	2163824	14
Carrollton	TX	Texas	32.9537	-96.8903	119097	14
Torrance	CA	California	33.8358	-118.341	145438	14
Benghazi	LY	Libya	32.1177	20.1293	650629	13
Ufa	RU	Russia	54.7852	56.0456	1033338	13
Samara	RU	Russia	53.2001	50.15	1134730	13
Ryazan	RU	Russia	54.6269	39.6916	520173	13
Minsk	BY	Belarus	53.9	27.5667	1742124	13
Banjarmasin	ID	Indonesia	-3.31987	114.591	572837	13
Wuhan	CN	China	30.5833	114.267	4184206	13
Morelia	MX	Mexico	19.7008	-101.184	592797	13
Guadalajara	MX	Mexico	20.6668	-103.392	1640589	13
Naperville	IL	Illinois	41.7859	-88.1473	141853	13
Staten Island	NY	New York	40.5623	-74.1399	468730	13
Allentown	PA	Pennsylvania	40.6084	-75.4902	118032	13
Costa Mesa	CA	California	33.6411	-117.919	109960	13
Lancaster	CA	California	34.698	-118.137	156633	13
Simi Valley	CA	California	34.2695	-118.781	124237	13
Billings	MT	Montana	45.7833	-108.501	104170	13
Izhevsk	RU	Russia	56.8498	53.2045	631038	12
Belgrade	RS	Serbia	44.804	20.4651	1273651	12
Lubumbashi	CD	Congo	-11.6609	27.4794	1373770	12
Maputo	MZ	Mozambique	-25.9655	32.5832	1191613	12
Islamabad	PK	Pakistan	33.7215	73.0433	601600	12
Yekaterinburg	RU	Russia	56.8519	60.6122	1349772	12
Bishkek	KG	Kyrgyzstan	42.87	74.59	900000	12
Makassar	ID	Indonesia	-5.14	119.422	1321717	12
Brazzaville	CG	Congo	-4.26613	15.2832	1284609	12
Lagos	NG	Nigeria	6.45306	3.39583	9000000	12
Hamburg	DE	Germany	53.5753	10.0153	1739117	12
Maceio	BR	Brazil	-9.66583	-35.7353	954991	12
Montevideo	UY	Uruguay	-34.9033	-56.1882	1270737	12
Salta	AR	Argentina	-24.7859	-65.4117	512686	12
Mendoza	AR	Argentina	-32.8908	-68.8272	876884	12
Tijuana	MX	Mexico	32.5027	-117.004	1376457	12
Chihuahua	MX	Mexico	28.6353	-106.089	809232	12
Clearwater	FL	Florida	27.9659	-82.8001	107685	12
Springfield	MO	Missouri	37.2153	-93.2982	159498	12
Cary	NC	North Carolina	35.7915	-78.7811	135234	12
Pasadena	TX	Texas	29.6911	-95.2091	149043	12
Paterson	NJ	New Jersey	40.9168	-74.1718	146199	12
Daly City	CA	California	37.7058	-122.462	101123	12
Amarillo	TX	Texas	35.222	-101.831	190695	12
Ulyanovsk	RU	Russia	54.3282	48.3866	640680	11
Yokohama	JP	Japan	35.4478	139.643	3574443	11
Vladivostok	RU	Russia	43.1056	131.874	587022	11
Luanda	AO	Angola	-8.83682	13.2343	2776168	11
Monrovia	LR	Liberia	6.30054	-10.7969	939524	11
Cotonou	BJ	Benin	6.36536	2.41833	690584	11
Libreville	GA	Gabon	0.39241	9.45356	578156	11
Lafayette	LA	Louisiana	30.2241	-92.0198	120623	11
Joliet	IL	Illinois	41.525	-88.0817	147433	11
Lowell	MA	Massachusetts	42.6334	-71.3162	106519	11
Yerevan	AM	Armenia	40.1811	44.5136	1093485	10
Pune	IN	India	18.5196	73.8553	2935744	10
Chengdu	CN	China	30.6667	104.067	3950437	10
Bamako	ML	Mali	12.65	-8	1297281	10
Teresina	BR	Brazil	-5.08917	-42.8019	744512	10
Rosario	AR	Argentina	-32.9468	-60.6393	1173533	10
Columbus	GA	Georgia	32.461	-84.9877	189885	10
Alexandria	VA	Virginia	38.8048	-77.0469	139966	10
Chesapeake	VA	Virginia	36.819	-76.2749	222209	10
Peoria	IL	Illinois	40.6936	-89.589	115007	10
Worcester	MA	Massachusetts	42.2626	-71.8023	181045	10
Erie	PA	Pennsylvania	42.1292	-80.0851	101786	10
Palmdale	CA	California	34.5794	-118.116	152750	10
Lipetsk	RU	Russia	52.6031	39.5708	515655	9
Krasnodar	RU	Russia	45.0448	38.976	649851	9
Chisinau	MD	Moldova	47.0056	28.8575	635994	9
Tashkent	UZ	Uzbekistan	41.2646	69.2163	1978028	9
Sevilla	ES	Spain	37.3824	-5.97613	703206	9
Cochabamba	BO	Bolivia	-17.3895	-66.1568	900414	9
Mobile	AL	Alabama	30.6944	-88.0431	195111	9
Hollywood	FL	Florida	26.0112	-80.1495	140768	9
Warren	MI	Michigan	42.4775	-83.0277	134056	9
Manchester	NH	New Hampshire	42.9956	-71.4548	109565	9
Akron	OH	Ohio	41.0814	-81.519	199110	9
Santa Clarita	CA	California	34.3917	-118.543	176320	9
Temecula	CA	California	33.4936	-117.148	100097	9
Lubbock	TX	Texas	33.5779	-101.855	229573	9
Saratov	RU	Russia	51.5406	46.0086	863725	8
Lusaka	ZM	Zambia	-15.4067	28.2871	1267440	8
Antananarivo	MG	Madagascar	-18.9137	47.5361	1391433	8
Kuala Lumpur	MY	Malaysia	3.1412	101.687	1453975	8
Ulaanbaatar	MN	Mongolia	47.9077	106.883	844818	8
Harbin	CN	China	45.75	126.65	3229883	8
Buenos Aires	AR	Argentina	-34.6132	-58.3772	13076300	8
Tegucigalpa	HN	Honduras	14.0818	-87.2068	850848	8
Gainesville	FL	Florida	29.6516	-82.3248	124354	8
Palm Bay	FL	Florida	28.0345	-80.5887	103190	8
Garland	TX	Texas	32.9126	-96.6389	226876	8
Waco	TX	Texas	31.5493	-97.1467	124805	8
Norfolk	VA	Virginia	36.8468	-76.2852	242803	8
Springfield	MA	Massachusetts	42.1015	-72.5898	153060	8
Jamaica	NY	New York	40.6915	-73.8057	216866	8
Downey	CA	California	33.94	-118.133	111772	8
Norwalk	CA	California	33.9022	-118.082	105549	8
Oxnard	CA	California	34.1975	-119.177	197899	8
Universal City	CA	California	34.1389	-118.353	105000	8
Spokane	WA	Washington	47.6597	-117.429	208916	8
Hyderabad	IN	India	17.3841	78.4564	3597816	7
Valencia	ES	Spain	39.4697	-0.37739	814208	7
Clarksville	TN	Tennessee	36.5298	-87.3595	132929	7
Brownsville	TX	Texas	25.9018	-97.4975	175023	7
Gilbert	AZ	Arizona	33.3528	-111.789	208453	7
Visalia	CA	California	36.3302	-119.292	124442	7
Henderson	NV	Nevada	36.0397	-114.982	257729	7
Paradise	NV	Nevada	36.0972	-115.147	223167	7
Sendai	JP	Japan	38.2576	140.867	1063103	7
Sakai	JP	Japan	34.5833	135.467	782339	6
Suzhou	CN	China	31.3041	120.595	1343091	6
Dusseldorf	DE	Germany	51.2217	6.77616	573057	6
Leon	MX	Mexico	21.1213	-101.668	1114626	6
Fort Lauderdale	FL	Florida	26.1223	-80.1434	165521	6
Shreveport	LA	Louisiana	32.5252	-93.7502	199311	6
Columbia	MO	Missouri	38.9517	-92.3341	108500	6
Fayetteville	NC	North Carolina	35.0527	-78.8784	200564	6
Rochester	MN	Minnesota	44.0216	-92.4699	106769	6
Sioux Falls	SD	South Dakota	43.55	-96.7003	153888	6
Corona	CA	California	33.8753	-117.566	152374	6
Escondido	CA	California	33.1192	-117.086	143911	6
Oceanside	CA	California	33.1959	-117.379	167086	6
Ontario	CA	California	34.0633	-117.651	163924	6
Rancho Cucamonga	CA	California	34.1064	-117.593	165269	6
Enterprise	NV	Nevada	36.0252	-115.242	108481	6
Alexandria	EG	Egypt	31.2156	29.9553	3811516	5
Jaipur	IN	India	26.9196	75.7878	2711758	5
Kolkata	IN	India	22.5626	88.363	4631392	5
Hiroshima	JP	Japan	34.3963	132.459	1143841	5
Manaus	BR	Brazil	-3.10194	-60.025	1598210	5
Grand Prairie	TX	Texas	32.746	-96.9978	175396	5
Sterling Heights	MI	Michigan	42.5803	-83.0302	129699	5
Fontana	CA	California	34.0922	-117.435	196069	5
Pomona	CA	California	34.0553	-117.752	149058	5
Arvada	CO	Colorado	39.8028	-105.087	106433	5
Centennial	CO	Colorado	39.5792	-104.877	100377	5
Abuja	NG	Nigeria	9.06853	7.48375	590400	4
Bremen	DE	Germany	53.0752	8.80777	546501	4
Porto Alegre	BR	Brazil	-30.0331	-51.23	1372741	4
Independence	MO	Missouri	39.0911	-94.4155	116830	4
Abilene	TX	Texas	32.4487	-99.7331	117063	4
Denton	TX	Texas	33.2148	-97.1331	113383	4
Frisco	TX	Texas	33.1507	-96.8236	116989	4
Laredo	TX	Texas	27.5064	-99.5075	236091	4
McAllen	TX	Texas	26.2034	-98.23	129877	4
Hampton	VA	Virginia	37.0299	-76.3452	137436	4
Newport News	VA	Virginia	36.9788	-76.428	180719	4
Elgin	IL	Illinois	42.0373	-88.2812	108188	4
Peoria	AZ	Arizona	33.5806	-112.237	154065	4
Surprise	AZ	Arizona	33.6306	-112.333	117517	4
Elk Grove	CA	California	38.4088	-121.372	153015	4
Garden Grove	CA	California	33.7739	-117.941	170883	4
Inglewood	CA	California	33.9617	-118.353	109673	4
Pueblo	CO	Colorado	38.2545	-104.609	106595	4
North Las Vegas	NV	Nevada	36.1989	-115.118	216961	4
Donetsk	UA	Ukraine	48.023	37.8022	1024700	3
Durban	ZA	South Africa	-29.8579	31.0292	3120282	3
Peshawar	PK	Pakistan	34.008	71.5785	1218773	3
Coimbatore	IN	India	11.0056	76.9661	959823	3
Chandigarh	IN	India	30.7363	76.7884	960787	3
Allahabad	IN	India	25.4489	81.8333	1073438	3
Antipolo	PH	Philippines	14.5864	121.175	549543	3
Changzhou	CN	China	31.7736	119.954	949018	3
Fukuoka	JP	Japan	33.6064	130.418	1392289	3
Sapporo	JP	Japan	43.0642	141.347	1883027	3
Stuttgart	DE	Germany	48.7823	9.17702	589793	3
Guatemala City	GT	Guatemala	14.6407	-90.5133	994938	3
Guadalupe	MX	Mexico	25.6768	-100.256	724921	3
Coral Springs	FL	Florida	26.2712	-80.2706	121096	3
Hialeah	FL	Florida	25.8576	-80.2781	224669	3
Lexington Fayette	KY	Kentucky	38.0498	-84.4585	295803	3
Metairie	LA	Louisiana	29.9841	-90.1528	138481	3
High Point	NC	North Carolina	35.9557	-80.0053	104371	3
Winston Salem	NC	North Carolina	36.0999	-80.2442	229617	3
Norman	OK	Oklahoma	35.2226	-97.4395	110925	3
Wichita Falls	TX	Texas	33.9137	-98.4934	104553	3
Elizabeth	NJ	New Jersey	40.664	-74.2107	124969	3
Yonkers	NY	New York	40.9312	-73.8988	195976	3
Lakewood	CO	Colorado	39.7047	-105.081	142980	3
Thornton	CO	Colorado	39.868	-104.972	118772	3
Gresham	OR	Oregon	45.4982	-122.431	105594	3
West Valley City	UT	Utah	40.6916	-112.001	129480	3
Nashville Davidson	TN	Tennessee	36.1714	-86.7843	601222	3
Jeddah	SA	Saudi Arabia	21.5169	39.2192	2867446	2
Riyadh	SA	Saudi Arabia	24.6877	46.7219	4205961	2
Medina	SA	Saudi Arabia	24.4686	39.6142	1300000	2
Kerman	IR	Iran	30.2832	57.0788	577514	2
Yaroslavl	RU	Russia	57.6299	39.8737	606730	2
Lviv	UA	Ukraine	49.8383	24.0232	717803	2
Dnipropetrovsk	UA	Ukraine	48.45	34.9833	1032822	2
Port Elizabeth	ZA	South Africa	-33.918	25.5701	967677	2
Nagpur	IN	India	21.15	79.1	2228018	2
Meerut	IN	India	28.9715	77.7193	1223184	2
Jodhpur	IN	India	26.2684	73.0059	921476	2
Indore	IN	India	22.7179	75.8333	1837041	2
Ho Chi Minh City	VN	Vietnam	10.823	106.63	3467331	2
Semarang	ID	Indonesia	-6.9932	110.42	1288084	2
Makati City	PH	Philippines	14.5503	121.033	510383	2
Davao	PH	Philippines	7.07306	125.613	1212504	2
Zhengzhou	CN	China	34.7578	113.649	2014125	2
Xian	CN	China	34.2583	108.929	3225812	2
Wuxi	CN	China	31.5689	120.289	1108647	2
Guilin	CN	China	25.2819	110.286	649352	2
Phnom Penh	KH	Cambodia	11.5625	104.916	1573544	2
Maiduguri	NG	Nigeria	11.8464	13.1603	1112449	2
Fes	MA	Morocco	34.0372	-4.9998	964891	2
Leipzig	DE	Germany	51.3396	12.3713	504971	2
Sorocaba	BR	Brazil	-23.5017	-47.4581	558862	2
Port au Prince	HT	Haiti	18.5392	-72.335	1234742	2
La Paz	BO	Bolivia	-16.5	-68.15	812799	2
Arequipa	PE	Peru	-16.3989	-71.535	841130	2
Cape Coral	FL	Florida	26.5629	-81.9495	154305	2
Olathe	KS	Kansas	38.8814	-94.8191	125872	2
South Boston	MA	Massachusetts	42.3334	-71.0495	571281	2
Flint	MI	Michigan	43.0125	-83.6875	102434	2
Moreno Valley	CA	California	33.9375	-117.231	193365	2
San Bernardino	CA	California	34.1083	-117.29	209924	2
West Covina	CA	California	34.0686	-117.939	106098	2
Taizz	YE	Yemen	13.5795	44.0209	615222	1
Kirkuk	IQ	Iraq	35.4681	44.3922	601433	1
Erbil	IQ	Iraq	36.1926	44.0106	932800	1
Mecca	SA	Saudi Arabia	21.4267	39.8261	1323624	1
Tabriz	IR	Iran	38.08	46.2919	1424641	1
Shiraz	IR	Iran	29.6103	52.5311	1249942	1
Mombasa	KE	Kenya	-4.05466	39.6636	799668	1
Dubai	AE	Arab Emirates	25.2582	55.3047	1137347	1
Sharjah	AE	Arab Emirates	25.3374	55.4121	543733	1
Abu Dhabi	AE	Arab Emirates	24.4667	54.3667	603492	1
Konya	TR	Turkey	37.8713	32.4846	875530	1
Antalya	TR	Turkey	36.9081	30.6956	758188	1
Adana	TR	Turkey	37.0017	35.3289	1248988	1
Addis Ababa	ET	Ethiopia	9.02497	38.7469	2757729	1
Kharkiv	UA	Ukraine	49.9808	36.2527	1430885	1
Pristina	XK	Kosovo	42.6727	21.1669	550000	1
Soweto	ZA	South Africa	-26.2678	27.8585	1695047	1
Quetta	PK	Pakistan	30.199	67.0097	733675	1
Salem	IN	India	11.6512	78.1587	778396	1
Raipur	IN	India	21.2333	81.6333	679995	1
Mysore	IN	India	12.2979	76.6393	868313	1
Bhopal	IN	India	23.2547	77.4029	1599914	1
Agra	IN	India	27.1833	78.0167	1430055	1
Da Nang	VN	Vietnam	16.0678	108.221	752493	1
Yogyakarta	ID	Indonesia	-7.78278	110.361	636660	1
Ipoh	MY	Malaysia	4.5841	101.083	673318	1
Taiyuan	CN	China	37.8694	112.56	2722475	1
Shantou	CN	China	23.3681	116.715	1333973	1
Qingdao	CN	China	36.0986	120.372	1642245	1
Ningbo	CN	China	29.8782	121.549	719867	1
Kunming	CN	China	25.0389	102.718	1023674	1
Jinan	CN	China	36.6683	116.997	2069266	1
Huainan	CN	China	32.6264	116.997	1027655	1
Haikou	CN	China	20.0458	110.342	615835	1
Dalian	CN	China	38.9122	121.602	2035307	1
Busan	KR	Korea	35.1028	129.04	3678555	1
Nagoya	JP	Japan	35.1815	136.906	2191279	1
Kitakyushu	JP	Japan	33.8333	130.833	997536	1
Hamamatsu	JP	Japan	34.7	137.733	605098	1
Jilin	CN	China	43.8508	126.56	1881977	1
Douala	CM	Cameroon	4.04827	9.70428	1338082	1
Warri	NG	Nigeria	5.51667	5.75	536023	1
Port Harcourt	NG	Nigeria	4.77742	7.0134	1148665	1
Benin City	NG	Nigeria	6.33504	5.62749	1125058	1
Freetown	SL	Sierra Leone	8.484	-13.2299	802639	1
Malaga	ES	Spain	36.7202	-4.42034	568305	1
Marrakesh	MA	Morocco	31.6342	-7.99994	839296	1
Agadir	MA	Morocco	30.4202	-9.59815	698310	1
Essen	DE	Germany	51.4566	7.01228	593085	1
Barquisimeto	VE	Venezuela	10.0739	-69.3228	809490	1
Cartagena	CO	Colombia	10.3997	-75.5144	952024	1
Barranquilla	CO	Colombia	10.9685	-74.7813	1380425	1
Cuauhtemoc	MX	Mexico	19.4451	-99.1461	521348	1
Callao	PE	Peru	-12.0566	-77.1181	813264	1
Brandon	FL	Florida	27.9378	-82.2859	103483	1
Miami Gardens	FL	Florida	25.942	-80.2456	107167	1
Miramar	FL	Florida	25.9873	-80.2323	122041	1
Pembroke Pines	FL	Florida	26.0032	-80.2239	154750	1
Murfreesboro	TN	Tennessee	35.8456	-86.3903	108755	1
Mesquite	TX	Texas	32.7668	-96.5992	139824	1
Waterbury	CT	Connecticut	41.5582	-73.0515	110366	1
Amherst	NY	New York	42.9784	-78.7998	122366	1
East Los Angeles	CA	California	34.0239	-118.172	126496	1
Victorville	CA	California	34.5361	-117.291	115903	1
Spring Valley	NV	Nevada	36.108	-115.245	178395	1
West Jordan	UT	Utah	40.6097	-111.939	103712	1
North York	CA	Canada	43.7668	-79.4163	636000	1
