# Supplementary material for: Do Global Cities Enable Global Views? Using Twitter to Quantify the Level of Geographical Awareness of U.S. Cities
Source: PLoS One. 2015 Jul 13;10(7):e0132464. doi: 10.1371/journal.pone.0132464 (PMC4500559; doi:10.1371/journal.pone.0132464)
Supplement: S3 Table — Column A is a list of city names mentioned by Twitter users living in Jacksonville, Florida. Column B represents state code or country code where the respective city in column A belongs. Column C represents state name or country name where the respective city in column A belongs. Column D and E represent coordinate of each city. F column shows the population in each city. G column represents the number of tweets mentioned each city. (XLSX) [file pone.0132464.s003.xlsx]

## Sheet: Jacksonville
CityName	CountryCode or StateCode	CountryName or StateName	CityLat	CityLon	Population	tweets
Sanaa	YE	Yemen	15.3547	44.2067	1937451	2
Benghazi	LY	Libya	32.1177	20.1293	650629	10
Baghdad	IQ	Iraq	33.3406	44.4009	5672513	14
Mecca	SA	Saudi Arabia	21.4267	39.8261	1323624	1
Tehran	IR	Iran	35.6944	51.4215	7153309	13
Tabriz	IR	Iran	38.08	46.2919	1424641	1
Homs	SY	Syria	34.7268	36.7234	775404	6
Aleppo	SY	Syria	36.2012	37.1612	1602264	6
Damascus	SY	Syria	33.5102	36.2913	1569394	6
Nairobi	KE	Kenya	-1.28333	36.8167	2750547	5
Mombasa	KE	Kenya	-4.05466	39.6636	799668	1
Djibouti	DJ	Djibouti	11.589	43.145	623891	6
Kampala	UG	Uganda	0.31628	32.5822	1353189	3
Amman	JO	Jordan	31.9552	35.945	1275857	1
Athens	GR	Greece	37.9795	23.7162	729137	11
Beirut	LB	Lebanon	33.8889	35.4944	1916100	2
Jerusalem	IL	Israel	31.769	35.2163	801000	15
Muscat	OM	Oman	23.6139	58.5922	797000	2
Dubai	AE	Arab Emirates	25.2582	55.3047	1137347	1
Abu Dhabi	AE	Arab Emirates	24.4667	54.3667	603492	1
Ankara	TR	Turkey	39.9199	32.8543	3517182	2
Addis Ababa	ET	Ethiopia	9.02497	38.7469	2757729	2
Cairo	EG	Egypt	30.0626	31.2497	7734614	22
Riga	LV	Latvia	56.946	24.1059	742572	1
Volgograd	RU	Russia	48.7194	44.5018	1011417	11
St Petersburg	RU	Russia	59.9386	30.3141	5028000	2
Moscow	RU	Russia	55.7522	37.6156	10381222	17
Baku	AZ	Azerbaijan	40.3777	49.892	1116513	1
Yerevan	AM	Armenia	40.1811	44.5136	1093485	2
Helsinki	FI	Finland	60.1695	24.9354	558457	2
Lviv	UA	Ukraine	49.8383	24.0232	717803	2
Kiev	UA	Ukraine	50.4547	30.5238	2797553	102
Kharkiv	UA	Ukraine	49.9808	36.2527	1430885	1
Sofia	BG	Bulgaria	42.6975	23.3242	1152556	2
Istanbul	TR	Turkey	41.0138	28.9497	11174257	2
Warsaw	PL	Poland	52.2298	21.0118	1702139	1
Soweto	ZA	South Africa	-26.2678	27.8585	1695047	2
Pretoria	ZA	South Africa	-25.7449	28.1878	1619438	3
Johannesburg	ZA	South Africa	-26.2023	28.0436	2026469	8
Durban	ZA	South Africa	-29.8579	31.0292	3120282	2
Kabul	AF	Afghanistan	34.5281	69.1723	3043532	5
Lahore	PK	Pakistan	31.5497	74.3436	6310888	3
Karachi	PK	Pakistan	24.9056	67.0822	11624219	1
Islamabad	PK	Pakistan	33.7215	73.0433	601600	2
Dhaka	BD	Bangladesh	23.7104	90.4074	10356500	1
Chennai	IN	India	13.0878	80.2785	4328063	2
Jaipur	IN	India	26.9196	75.7878	2711758	4
Hyderabad	IN	India	17.3841	78.4564	3597816	2
Delhi	IN	India	28.6538	77.229	10927986	8
Mumbai	IN	India	19.0728	72.8826	12691836	8
Bhopal	IN	India	23.2547	77.4029	1599914	1
Bangalore	IN	India	12.9719	77.5937	5104047	6
Krasnoyarsk	RU	Russia	56.0184	92.8672	927200	1
Almaty	KZ	Kazakhstan	43.2565	76.9285	2000900	1
Hanoi	VN	Vietnam	21.0245	105.841	1431270	3
Bangkok	TH	Thailand	13.754	100.501	5104476	10
Yogyakarta	ID	Indonesia	-7.78278	110.361	636660	1
Jakarta	ID	Indonesia	-6.21462	106.845	8540121	1
Manila	PH	Philippines	14.6042	120.982	10444527	1
Zhengzhou	CN	China	34.7578	113.649	2014125	1
Xian	CN	China	34.2583	108.929	3225812	1
Xiamen	CN	China	24.4798	118.082	578337	1
Wuxi	CN	China	31.5689	120.289	1108647	1
Shijiazhuang	CN	China	38.0414	114.479	1992474	1
Shenzhen	CN	China	22.5455	114.068	3000000	1
Shanghai	CN	China	31.2222	121.458	14608512	10
Luoyang	CN	China	34.6836	112.454	1390581	1
Kunming	CN	China	25.0389	102.718	1023674	1
Guilin	CN	China	25.2819	110.286	649352	1
Guangzhou	CN	China	23.1167	113.25	3152825	1
Dalian	CN	China	38.9122	121.602	2035307	1
Chengdu	CN	China	30.6667	104.067	3950437	1
Beijing	CN	China	39.9075	116.397	7480601	22
Hong Kong	HK	Hong Kong	22.2855	114.158	7012738	85
Seoul	KR	Korea	37.5683	126.978	10349312	19
Tokyo	JP	Japan	35.6895	139.692	8336599	9
Osaka	JP	Japan	34.6937	135.502	2592413	1
Kyoto	JP	Japan	35.0211	135.754	1459640	2
Kobe	JP	Japan	34.6913	135.183	1528478	2
Pyongyang	KP	Korea	39.0339	125.754	3222000	6
Singapore	SG	Singapore	1.28967	103.85	3547809	105
Harbin	CN	China	45.75	126.65	3229883	3
Perth	AU	Australia	-31.9522	115.861	1896548	1
Sapporo	JP	Japan	43.0642	141.347	1883027	1
Sydney	AU	Australia	-33.8679	151.207	4627345	21
Melbourne	AU	Australia	-37.814	144.963	4246375	5
Gold Coast	AU	Australia	-28.0003	153.431	591473	1
Brisbane	AU	Australia	-27.4679	153.028	2189878	1
Tripoli	LY	Libya	32.8752	13.1875	1150989	1
Dakar	SN	Senegal	14.6937	-17.4441	2476400	1
Lisbon	PT	Portugal	38.7167	-9.13333	517802	3
Accra	GH	Ghana	5.55602	-0.1969	1963264	3
Warri	NG	Nigeria	5.51667	5.75	536023	1
Sokoto	NG	Nigeria	13.0609	5.23902	563861	1
Lagos	NG	Nigeria	6.45306	3.39583	9000000	3
Kano	NG	Nigeria	12.0001	8.51672	3626068	2
Bangui	CF	Central African Republic	4.36122	18.555	542393	2
Tunis	TN	Tunisia	36.819	10.1658	693210	1
Algiers	DZ	Algeria	36.7525	3.04197	1977663	1
Valencia	ES	Spain	39.4697	-0.37739	814208	13
Sevilla	ES	Spain	37.3824	-5.97613	703206	1
Palermo	IT	Italy	38.1158	13.3598	672175	2
Sale	MA	Morocco	34.0531	-6.79846	903485	2
Rabat	MA	Morocco	34.0132	-6.83255	1655753	1
Copenhagen	DK	Denmark	55.6759	12.5655	1153615	3
London	GB	United Kingdom	51.5085	-0.12574	7556900	1
Stockholm	SE	Sweden	59.3326	18.0649	1253309	3
Amsterdam	NL	Netherlands	52.374	4.88969	741636	1
Vienna	AT	Austria	48.2085	16.3721	1691468	9
Brussels	BE	Belgium	50.8504	4.34878	1019022	2
Stuttgart	DE	Germany	48.7823	9.17702	589793	1
Hamburg	DE	Germany	53.5753	10.0153	1739117	1
Bremen	DE	Germany	53.0752	8.80777	546501	1
Berlin	DE	Germany	52.5244	13.4105	3426354	11
Dublin	IE	Ireland	53.3331	-6.24889	1024027	24
Paris	FR	France	48.8534	2.3488	2138551	47
Marseille	FR	France	43.297	5.38107	794811	2
Budapest	HU	Hungary	47.498	19.0399	1741041	7
Krakow	PL	Poland	50.0614	19.9366	755050	4
Zaragoza	ES	Spain	41.6561	-0.87734	674317	1
Madrid	ES	Spain	40.4165	-3.70256	3255944	15
Barcelona	ES	Spain	41.3888	2.15899	1621537	10
Oslo	NO	Norway	59.9127	10.7461	580000	3
Rome	IT	Italy	41.8947	12.4839	2563241	13
Milano	IT	Italy	45.4643	9.18951	1306661	3
Cape Town	ZA	South Africa	-33.9258	18.4232	3433441	9
Buenos Aires	AR	Argentina	-34.6132	-58.3772	13076300	1
Sao Paulo	BR	Brazil	-23.5475	-46.6361	10021295	2
Salvador	BR	Brazil	-12.9711	-38.5108	2711840	1
Rio de Janeiro	BR	Brazil	-22.9028	-43.2075	6023699	3
Brasilia	BR	Brazil	-15.7797	-47.9297	2207718	1
Kingston	JM	Jamaica	17.997	-76.7936	937700	1
Veracruz	MX	Mexico	19.1807	-96.134	568313	1
Mexico City	MX	Mexico	19.4285	-99.1277	12294193	34
Cancun	MX	Mexico	21.1743	-86.8466	542043	9
Havana	CU	Cuba	23.133	-82.383	2163824	6
Caracas	VE	Venezuela	10.488	-66.8792	3000000	3
Medellin	CO	Colombia	6.25184	-75.5636	1999979	1
Cartagena	CO	Colombia	10.3997	-75.5144	952024	1
Bucaramanga	CO	Colombia	7.12539	-73.1198	571820	1
Bogota	CO	Colombia	4.60971	-74.0817	7674366	16
Barranquilla	CO	Colombia	10.9685	-74.7813	1380425	5
Port au Prince	HT	Haiti	18.5392	-72.335	1234742	2
Mendoza	AR	Argentina	-32.8908	-68.8272	876884	1
Santiago	CL	Chile	-33.4569	-70.6483	4837295	1
La Paz	BO	Bolivia	-16.5	-68.15	812799	3
Lima	PE	Peru	-12.0432	-77.0282	7737002	9
Torreon	MX	Mexico	25.5433	-103.418	524066	1
Guadalupe	MX	Mexico	25.6768	-100.256	724921	1
Guadalajara	MX	Mexico	20.6668	-103.392	1640589	3
Birmingham	AL	Alabama	33.5207	-86.8025	212237	26
Huntsville	AL	Alabama	34.7304	-86.5861	180105	4
Mobile	AL	Alabama	30.6944	-88.0431	195111	29
Montgomery	AL	Alabama	32.3668	-86.3	205764	17
Little Rock	AR	Arkansas	34.7465	-92.2896	193524	6
Washington District of Columbia	DC	District of Columbia	38.8951	-77.0364	601723	100
Brandon	FL	Florida	27.9378	-82.2859	103483	8
Clearwater	FL	Florida	27.9659	-82.8001	107685	49
Coral Springs	FL	Florida	26.2712	-80.2706	121096	9
Fort Lauderdale	FL	Florida	26.1223	-80.1434	165521	54
Gainesville	FL	Florida	29.6516	-82.3248	124354	180
Hialeah	FL	Florida	25.8576	-80.2781	224669	17
Hollywood	FL	Florida	26.0112	-80.1495	140768	35
Jacksonville	FL	Florida	30.3322	-81.6556	821784	33617
Miami	FL	Florida	25.7743	-80.1937	399457	560
Miramar	FL	Florida	25.9873	-80.2323	122041	21
Orlando	FL	Florida	28.5383	-81.3792	238300	401
Palm Bay	FL	Florida	28.0345	-80.5887	103190	4
Pembroke Pines	FL	Florida	26.0032	-80.2239	154750	4
Port St Lucie	FL	Florida	27.2939	-80.3503	164603	3
St Petersburg	FL	Florida	27.7709	-82.6793	244769	27
Tallahassee	FL	Florida	30.4383	-84.2807	181376	144
Tampa	FL	Florida	27.9475	-82.4584	335709	254
Athens	GA	Georgia	33.9609	-83.3779	116714	21
Atlanta	GA	Georgia	33.749	-84.388	420003	205
Columbus	GA	Georgia	32.461	-84.9877	189885	16
Savannah	GA	Georgia	32.0835	-81.0998	136286	101
Indianapolis	IN	Indiana	39.7684	-86.158	829718	6
Kansas City	KS	Kansas	39.1142	-94.6275	145786	182
Overland Park	KS	Kansas	38.9822	-94.6708	173372	2
Topeka	KS	Kansas	39.0483	-95.678	127473	1
Wichita	KS	Kansas	37.6922	-97.3375	382368	12
Lexington	KY	Kentucky	37.9887	-84.4777	225366	10
Louisville	KY	Kentucky	38.2542	-85.7594	243639	31
Baton Rouge	LA	Louisiana	30.4508	-91.1545	229493	5
Lafayette	LA	Louisiana	30.2241	-92.0198	120623	7
New Orleans	LA	Louisiana	29.9547	-90.0751	343829	12
Shreveport	LA	Louisiana	32.5252	-93.7502	199311	4
Baltimore	MD	Maryland	39.2904	-76.6122	620961	21
Kansas City	MO	Missouri	39.0997	-94.5786	459787	12
St Louis	MO	Missouri	38.6273	-90.1979	319294	12
Springfield	MO	Missouri	37.2153	-93.2982	159498	3
Jackson	MS	Mississippi	32.2988	-90.1848	173514	13
Cary	NC	North Carolina	35.7915	-78.7811	135234	48
Charlotte	NC	North Carolina	35.2271	-80.8431	731424	114
Durham	NC	North Carolina	35.994	-78.8986	228330	66
Fayetteville	NC	North Carolina	35.0527	-78.8784	200564	7
Greensboro	NC	North Carolina	36.0726	-79.792	269666	21
High Point	NC	North Carolina	35.9557	-80.0053	104371	14
Raleigh	NC	North Carolina	35.7721	-78.6386	403892	116
Wilmington	NC	North Carolina	34.2257	-77.9447	106476	6
Winston Salem	NC	North Carolina	36.0999	-80.2442	229617	11
Cincinnati	OH	Ohio	39.162	-84.4569	296943	20
Columbus	OH	Ohio	39.9612	-82.9988	787033	63
Dayton	OH	Ohio	39.7589	-84.1916	141527	4
Norman	OK	Oklahoma	35.2226	-97.4395	110925	3
Oklahoma City	OK	Oklahoma	35.4676	-97.5164	579999	167
Tulsa	OK	Oklahoma	36.154	-95.9928	391906	6
Philadelphia	PA	Pennsylvania	39.9523	-75.1638	1526006	39
Charleston	SC	South Carolina	32.7766	-79.9309	120083	48
Columbia	SC	South Carolina	34.0007	-81.0348	129272	79
Chattanooga	TN	Tennessee	35.0456	-85.3097	167674	7
Clarksville	TN	Tennessee	36.5298	-87.3595	132929	3
Knoxville	TN	Tennessee	35.9606	-83.9207	178874	12
Memphis	TN	Tennessee	35.1495	-90.049	646889	17
Nashville	TN	Tennessee	36.1659	-86.7844	530852	50
Arlington	TX	Texas	32.7357	-97.1081	365438	10
Austin	TX	Texas	30.2672	-97.7431	790390	73
Beaumont	TX	Texas	30.0861	-94.1019	118296	1
Carrollton	TX	Texas	32.9537	-96.8903	119097	2
Corpus Christi	TX	Texas	27.8006	-97.3964	305215	5
Dallas	TX	Texas	32.7831	-96.8067	1197816	66
Denton	TX	Texas	33.2148	-97.1331	113383	2
Fort Worth	TX	Texas	32.7254	-97.3208	741206	8
Frisco	TX	Texas	33.1507	-96.8236	116989	1
Garland	TX	Texas	32.9126	-96.6389	226876	1
Houston	TX	Texas	29.7633	-95.3633	2099451	125
Killeen	TX	Texas	31.1171	-97.7278	127921	17
Laredo	TX	Texas	27.5064	-99.5075	236091	1
McAllen	TX	Texas	26.2034	-98.23	129877	2
Pasadena	TX	Texas	29.6911	-95.2091	149043	3
Plano	TX	Texas	33.0198	-96.6989	259841	1
San Antonio	TX	Texas	29.4241	-98.4936	1327407	35
Waco	TX	Texas	31.5493	-97.1467	124805	2
Wichita Falls	TX	Texas	33.9137	-98.4934	104553	2
Alexandria	VA	Virginia	38.8048	-77.0469	139966	3
Arlington	VA	Virginia	38.881	-77.1043	207627	3
Hampton	VA	Virginia	37.0299	-76.3452	137436	2
Newport News	VA	Virginia	36.9788	-76.428	180719	5
Norfolk	VA	Virginia	36.8468	-76.2852	242803	21
Richmond	VA	Virginia	37.5538	-77.4603	204214	33
Virginia Beach	VA	Virginia	36.8529	-75.978	437994	26
Hartford	CT	Connecticut	41.7637	-72.6851	124775	6
New Haven	CT	Connecticut	41.3082	-72.9282	129779	1
Stamford	CT	Connecticut	41.0534	-73.5387	122643	1
Cedar Rapids	IA	Iowa	42.0083	-91.6441	126326	1
Des Moines	IA	Iowa	41.6005	-93.6091	203433	7
Aurora	IL	Illinois	41.7606	-88.3201	197899	7
Chicago	IL	Illinois	41.85	-87.65	2695598	34
Joliet	IL	Illinois	41.525	-88.0817	147433	1
Peoria	IL	Illinois	40.6936	-89.589	115007	3
Rockford	IL	Illinois	42.2711	-89.094	152871	1
Fort Wayne	IN	Indiana	41.1306	-85.1289	253691	1
South Bend	IN	Indiana	41.6834	-86.25	101168	2
Boston	MA	Massachusetts	42.3584	-71.0598	617594	89
Cambridge	MA	Massachusetts	42.3751	-71.1056	105162	2
Springfield	MA	Massachusetts	42.1015	-72.5898	153060	2
Worcester	MA	Massachusetts	42.2626	-71.8023	181045	2
Ann Arbor	MI	Michigan	42.2776	-83.7409	113934	6
Detroit	MI	Michigan	42.3314	-83.0458	713777	13
Flint	MI	Michigan	43.0125	-83.6875	102434	4
Grand Rapids	MI	Michigan	42.9634	-85.6681	188040	1
Lansing	MI	Michigan	42.7325	-84.5555	114297	6
Sterling Heights	MI	Michigan	42.5803	-83.0302	129699	1
Minneapolis	MN	Minnesota	44.98	-93.2638	382578	7
Lincoln	NE	Nebraska	40.8	-96.667	258379	2
Omaha	NE	Nebraska	41.2586	-95.9378	408958	12
Edison	NJ	New Jersey	40.5187	-74.4121	102548	1
Elizabeth	NJ	New Jersey	40.664	-74.2107	124969	3
Jersey City	NJ	New Jersey	40.7282	-74.0776	247597	1
Newark	NJ	New Jersey	40.7357	-74.1724	277140	10
Paterson	NJ	New Jersey	40.9168	-74.1718	146199	1
Brooklyn	NY	New York	40.6501	-73.9496	2300664	25
Buffalo	NY	New York	42.8865	-78.8784	261310	10
East New York	NY	New York	40.6668	-73.8824	173198	10
Jamaica	NY	New York	40.6915	-73.8057	216866	2
Manhattan	NY	New York	40.7834	-73.9662	1487536	15
New York City	NY	New York	40.7143	-74.006	8175133	282
Rochester	NY	New York	43.1548	-77.6156	210565	6
Staten Island	NY	New York	40.5623	-74.1399	468730	1
Syracuse	NY	New York	43.0481	-76.1474	145170	5
Yonkers	NY	New York	40.9312	-73.8988	195976	1
Akron	OH	Ohio	41.0814	-81.519	199110	2
Cleveland	OH	Ohio	41.4995	-81.6954	396815	23
Toledo	OH	Ohio	41.6639	-83.5552	287208	6
Allentown	PA	Pennsylvania	40.6084	-75.4902	118032	13
Erie	PA	Pennsylvania	42.1292	-80.0851	101786	2
Pittsburgh	PA	Pennsylvania	40.4406	-79.9959	305704	4
Providence	RI	Rhode Island	41.824	-71.4128	178042	10
Sioux Falls	SD	South Dakota	43.55	-96.7003	153888	3
Green Bay	WI	Wisconsin	44.5192	-88.0198	104057	2
Madison	WI	Wisconsin	43.0731	-89.4012	233209	6
Milwaukee	WI	Wisconsin	43.0389	-87.9065	594833	26
Chandler	AZ	Arizona	33.3062	-111.841	236123	2
Gilbert	AZ	Arizona	33.3528	-111.789	208453	1
Glendale	AZ	Arizona	33.5387	-112.186	226721	6
Mesa	AZ	Arizona	33.4223	-111.823	439041	2
Phoenix	AZ	Arizona	33.4484	-112.074	1445632	21
Scottsdale	AZ	Arizona	33.5092	-111.899	217385	7
Surprise	AZ	Arizona	33.6306	-112.333	117517	3
Tempe	AZ	Arizona	33.4148	-111.909	161719	5
Tucson	AZ	Arizona	32.2217	-110.926	520116	13
Anaheim	CA	California	33.8353	-117.914	336265	3
Bakersfield	CA	California	35.3733	-119.019	347483	3
Berkeley	CA	California	37.8716	-122.273	112580	5
Burbank	CA	California	34.1808	-118.309	103340	1
Carlsbad	CA	California	33.1581	-117.351	105328	1
Chula Vista	CA	California	32.64	-117.084	243916	1
Corona	CA	California	33.8753	-117.566	152374	1
Elk Grove	CA	California	38.4088	-121.372	153015	2
Fresno	CA	California	36.7477	-119.772	494665	3
Fullerton	CA	California	33.8703	-117.925	135161	1
Garden Grove	CA	California	33.7739	-117.941	170883	1
Glendale	CA	California	34.1425	-118.255	191719	1
Hollywood	CA	California	34.0983	-118.327	167664	14
Inglewood	CA	California	33.9617	-118.353	109673	3
Lancaster	CA	California	34.698	-118.137	156633	1
Long Beach	CA	California	33.767	-118.189	462257	10
Los Angeles	CA	California	34.0522	-118.244	3792621	36
Oakland	CA	California	37.8044	-122.271	390724	8
Orange	CA	California	33.7878	-117.853	136416	5
Pasadena	CA	California	34.1478	-118.145	137122	14
Rancho Cucamonga	CA	California	34.1064	-117.593	165269	1
Richmond	CA	California	37.9358	-122.348	103701	1
Riverside	CA	California	33.9534	-117.396	303871	8
Roseville	CA	California	38.7521	-121.288	118788	1
Sacramento	CA	California	38.5816	-121.494	466488	8
Salinas	CA	California	36.6777	-121.656	150441	2
San Diego	CA	California	32.7153	-117.157	1307402	52
San Francisco	CA	California	37.7749	-122.419	805235	96
San Jose	CA	California	37.3394	-121.895	945942	70
Santa Ana	CA	California	33.7456	-117.868	324528	5
Santa Clara	CA	California	37.3541	-121.955	116468	1
Santa Clarita	CA	California	34.3917	-118.543	176320	1
Santa Rosa	CA	California	38.4405	-122.714	167815	1
Stockton	CA	California	37.9577	-121.291	291707	1
Torrance	CA	California	33.8358	-118.341	145438	1
Universal City	CA	California	34.1389	-118.353	105000	1
Visalia	CA	California	36.3302	-119.292	124442	1
Aurora	CO	Colorado	39.7294	-104.832	325078	4
Centennial	CO	Colorado	39.5792	-104.877	100377	6
Colorado Springs	CO	Colorado	38.8339	-104.821	416427	11
Denver	CO	Colorado	39.7392	-104.985	600158	90
Pueblo	CO	Colorado	38.2545	-104.609	106595	1
Albuquerque	NM	New Mexico	35.0845	-106.651	545852	19
Las Vegas	NV	Nevada	36.175	-115.137	583756	20
Reno	NV	Nevada	39.5296	-119.814	225221	11
Amarillo	TX	Texas	35.222	-101.831	190695	3
El Paso	TX	Texas	31.7587	-106.487	649121	5
Lubbock	TX	Texas	33.5779	-101.855	229573	4
Midland	TX	Texas	31.9974	-102.078	111147	1
Fort Collins	CO	Colorado	40.5853	-105.084	143986	4
Boise	ID	Idaho	43.6135	-116.203	145987	2
Billings	MT	Montana	45.7833	-108.501	104170	5
Eugene	OR	Oregon	44.0521	-123.087	156185	4
Portland	OR	Oregon	45.5234	-122.676	583776	18
Salem	OR	Oregon	44.9429	-123.035	154637	1
Provo	UT	Utah	40.2338	-111.659	112488	1
Salt Lake City	UT	Utah	40.7608	-111.891	186440	10
Seattle	WA	Washington	47.6062	-122.332	608660	45
Tacoma	WA	Washington	47.2529	-122.444	198397	1
Vancouver	WA	Washington	45.6387	-122.661	161791	3
Honolulu	HI	Hawaii	21.3069	-157.858	371657	7
Anchorage	AK	Alaska	61.2181	-149.9	291826	21
Calgary	CA	Canada	51.0501	-114.085	1019942	1
Edmonton	CA	Canada	53.5501	-113.469	712391	1
Mississauga	CA	Canada	43.5789	-79.6583	668549	2
Montreal	CA	Canada	45.5088	-73.5878	3268513	2
Ottawa	CA	Canada	45.4112	-75.6981	812129	3
Toronto	CA	Canada	43.7001	-79.4163	4612191	18
Vancouver	CA	Canada	49.2497	-123.119	1837969	5
Winnipeg	CA	Canada	49.8844	-97.147	632063	2
Quebec	CA	Canada	46.8123	-71.2145	528595	6
Nashville Davidson	TN	Tennessee	36.1714	-86.7843	601222	1
Sendai	JP	Japan	38.2576	140.867	1063103	1
