# Supplementary material for: Do Global Cities Enable Global Views? Using Twitter to Quantify the Level of Geographical Awareness of U.S. Cities
Source: PLoS One. 2015 Jul 13;10(7):e0132464. doi: 10.1371/journal.pone.0132464 (PMC4500559; doi:10.1371/journal.pone.0132464)
Supplement: S4 Table — Column A is a list of international city names mentioned by Twitter users living in NY. Column B represents state code or country code where the respective city in column A belongs. Column C represents state name or country name where the respective city in column A belongs. Column D and E represent coordinate of each city. F column shows the population in each city. G column represents the number of tweets mentioned each city. (XLSX) [file pone.0132464.s004.xlsx]

## Sheet: NY
CityName	CountryCode or StateCode	CountryName or StateName	CityLat	CityLon	Population	tweets
Singapore	SG	Singapore	1.28967	103.85	3547809	6420
Hong Kong	HK	Hong Kong	22.2855	114.158	7012738	6372
Kiev	UA	Ukraine	50.4547	30.5238	2797553	5423
Mexico City	MX	Mexico	19.4285	-99.1277	12294193	2025
Sydney	AU	Australia	-33.8679	151.207	4627345	1553
Paris	FR	France	48.8534	2.3488	2138551	1449
Beijing	CN	China	39.9075	116.397	7480601	1224
Cairo	EG	Egypt	30.0626	31.2497	7734614	1169
Tokyo	JP	Japan	35.6895	139.692	8336599	1059
Homs	SY	Syria	34.7268	36.7234	775404	915
Manila	PH	Philippines	14.6042	120.982	10444527	915
Moscow	RU	Russia	55.7522	37.6156	10381222	827
Aleppo	SY	Syria	36.2012	37.1612	1602264	782
Melbourne	AU	Australia	-37.814	144.963	4246375	757
Bangkok	TH	Thailand	13.754	100.501	5104476	682
Seoul	KR	Korea	37.5683	126.978	10349312	673
Rome	IT	Italy	41.8947	12.4839	2563241	623
Shanghai	CN	China	31.2222	121.458	14608512	581
Barcelona	ES	Spain	41.3888	2.15899	1621537	497
Baghdad	IQ	Iraq	33.3406	44.4009	5672513	449
Istanbul	TR	Turkey	41.0138	28.9497	11174257	439
Cancun	MX	Mexico	21.1743	-86.8466	542043	409
Kingston	JM	Jamaica	17.997	-76.7936	937700	397
Tehran	IR	Iran	35.6944	51.4215	7153309	393
Madrid	ES	Spain	40.4165	-3.70256	3255944	387
Damascus	SY	Syria	33.5102	36.2913	1569394	375
Volgograd	RU	Russia	48.7194	44.5018	1011417	374
Havana	CU	Cuba	23.133	-82.383	2163824	351
Dublin	IE	Ireland	53.3331	-6.24889	1024027	333
Johannesburg	ZA	South Africa	-26.2023	28.0436	2026469	281
Perth	AU	Australia	-31.9522	115.861	1896548	280
Caracas	VE	Venezuela	10.488	-66.8792	3000000	278
Beirut	LB	Lebanon	33.8889	35.4944	1916100	263
Athens	GR	Greece	37.9795	23.7162	729137	253
Kabul	AF	Afghanistan	34.5281	69.1723	3043532	250
Rio de Janeiro	BR	Brazil	-22.9028	-43.2075	6023699	244
Lima	PE	Peru	-12.0432	-77.0282	7737002	244
Oslo	NO	Norway	59.9127	10.7461	580000	236
Lagos	NG	Nigeria	6.45306	3.39583	9000000	232
Benghazi	LY	Libya	32.1177	20.1293	650629	231
Stockholm	SE	Sweden	59.3326	18.0649	1253309	216
Lisbon	PT	Portugal	38.7167	-9.13333	517802	214
Karachi	PK	Pakistan	24.9056	67.0822	11624219	207
London	GB	United Kingdom	51.5085	-0.12574	7556900	202
Santiago	CL	Chile	-33.4569	-70.6483	4837295	198
Vienna	AT	Austria	48.2085	16.3721	1691468	193
Cape Town	ZA	South Africa	-33.9258	18.4232	3433441	192
Copenhagen	DK	Denmark	55.6759	12.5655	1153615	186
Amman	JO	Jordan	31.9552	35.945	1275857	179
Nairobi	KE	Kenya	-1.28333	36.8167	2750547	176
Bangui	CF	Central African Republic	4.36122	18.555	542393	174
Brisbane	AU	Australia	-27.4679	153.028	2189878	171
Osaka	JP	Japan	34.6937	135.502	2592413	145
Pyongyang	KP	Korea	39.0339	125.754	3222000	137
Kyoto	JP	Japan	35.0211	135.754	1459640	128
Brussels	BE	Belgium	50.8504	4.34878	1019022	126
Amsterdam	NL	Netherlands	52.374	4.88969	741636	125
Djibouti	DJ	Djibouti	11.589	43.145	623891	124
Sao Paulo	BR	Brazil	-23.5475	-46.6361	10021295	123
Lviv	UA	Ukraine	49.8383	24.0232	717803	120
Taipei	TW	Taiwan	25.0478	121.532	7871900	118
Accra	GH	Ghana	5.55602	-0.1969	1963264	114
Islamabad	PK	Pakistan	33.7215	73.0433	601600	113
Helsinki	FI	Finland	60.1695	24.9354	558457	111
Nanjing	CN	China	32.0617	118.778	3087010	109
Ankara	TR	Turkey	39.9199	32.8543	3517182	103
Peshawar	PK	Pakistan	34.008	71.5785	1218773	103
Shenzhen	CN	China	22.5455	114.068	3000000	101
St Petersburg	RU	Russia	59.9386	30.3141	5028000	99
Adelaide	AU	Australia	-34.9287	138.599	1225235	99
Tripoli	LY	Libya	32.8752	13.1875	1150989	99
Kharkiv	UA	Ukraine	49.9808	36.2527	1430885	96
Sanaa	YE	Yemen	15.3547	44.2067	1937451	95
Warsaw	PL	Poland	52.2298	21.0118	1702139	90
Alexandria	EG	Egypt	31.2156	29.9553	3811516	89
Addis Ababa	ET	Ethiopia	9.02497	38.7469	2757729	87
Budapest	HU	Hungary	47.498	19.0399	1741041	85
Dubai	AE	Arab Emirates	25.2582	55.3047	1137347	82
Dhaka	BD	Bangladesh	23.7104	90.4074	10356500	82
Hanoi	VN	Vietnam	21.0245	105.841	1431270	82
Harbin	CN	China	45.75	126.65	3229883	81
Lahore	PK	Pakistan	31.5497	74.3436	6310888	80
Mogadishu	SO	Somalia	2.03711	45.3438	2587183	76
Montevideo	UY	Uruguay	-34.9033	-56.1882	1270737	76
Kuala Lumpur	MY	Malaysia	3.1412	101.687	1453975	73
Milano	IT	Italy	45.4643	9.18951	1306661	73
Kinshasa	CD	Congo	-4.32142	15.3081	7785965	69
Kampala	UG	Uganda	0.31628	32.5822	1353189	67
Monterrey	MX	Mexico	25.6751	-100.318	1122874	67
Bamako	ML	Mali	12.65	-8	1297281	64
Valencia	ES	Spain	39.4697	-0.37739	814208	64
Quito	EC	Ecuador	-0.22985	-78.5249	1399814	63
Dalian	CN	China	38.9122	121.602	2035307	61
Pretoria	ZA	South Africa	-25.7449	28.1878	1619438	60
Davao	PH	Philippines	7.07306	125.613	1212504	60
Salvador	BR	Brazil	-12.9711	-38.5108	2711840	59
Phnom Penh	KH	Cambodia	11.5625	104.916	1573544	56
Port au Prince	HT	Haiti	18.5392	-72.335	1234742	56
Guangzhou	CN	China	23.1167	113.25	3152825	55
Zagreb	HR	Croatia	45.8144	15.978	698966	55
Bucharest	RO	Romania	44.4323	26.1063	1877155	54
Guatemala City	GT	Guatemala	14.6407	-90.5133	994938	54
Gold Coast	AU	Australia	-28.0003	153.431	591473	50
Abuja	NG	Nigeria	9.06853	7.48375	590400	49
Aden	YE	Yemen	12.7794	45.0367	550602	48
Soweto	ZA	South Africa	-26.2678	27.8585	1695047	48
Kathmandu	NP	Nepal	27.7017	85.3206	1442271	48
Arak	IR	Iran	34.0917	49.6892	503647	47
Mosul	IQ	Iraq	36.335	43.1189	1739800	43
Sofia	BG	Bulgaria	42.6975	23.3242	1152556	43
Durban	ZA	South Africa	-29.8579	31.0292	3120282	43
Cebu City	PH	Philippines	10.3167	123.891	798634	41
Chihuahua	MX	Mexico	28.6353	-106.089	809232	41
Riga	LV	Latvia	56.946	24.1059	742572	40
Curitiba	BR	Brazil	-25.4278	-49.2731	1718421	40
Hangzhou	CN	China	30.2936	120.161	1878129	39
Dakar	SN	Senegal	14.6937	-17.4441	2476400	39
Quezon City	PH	Philippines	14.6488	121.051	2761720	38
Leon	MX	Mexico	21.1213	-101.668	1114626	37
Belgrade	RS	Serbia	44.804	20.4651	1273651	36
Yokohama	JP	Japan	35.4478	139.643	3574443	36
Turin	IT	Italy	45.0705	7.68682	865263	36
Tijuana	MX	Mexico	32.5027	-117.004	1376457	36
Napoli	IT	Italy	40.8333	14.25	959574	34
Almaty	KZ	Kazakhstan	43.2565	76.9285	2000900	33
Chengdu	CN	China	30.6667	104.067	3950437	32
Kobe	JP	Japan	34.6913	135.183	1528478	32
Manaus	BR	Brazil	-3.10194	-60.025	1598210	32
Kano	NG	Nigeria	12.0001	8.51672	3626068	31
Santo Domingo	DO	Dominican Republic	18.5001	-69.9886	2201941	31
Donetsk	UA	Ukraine	48.023	37.8022	1024700	30
Maiduguri	NG	Nigeria	11.8464	13.1603	1112449	30
Rotterdam	NL	Netherlands	51.9225	4.47917	598199	30
Guadalajara	MX	Mexico	20.6668	-103.392	1640589	30
Nagoya	JP	Japan	35.1815	136.906	2191279	29
Mombasa	KE	Kenya	-4.05466	39.6636	799668	28
Harare	ZW	Zimbabwe	-17.8277	31.0534	1542813	28
Malaga	ES	Spain	36.7202	-4.42034	568305	28
Krakow	PL	Poland	50.0614	19.9366	755050	28
Colombo	LK	Sri Lanka	6.93194	79.8478	648034	27
Ho Chi Minh City	VN	Vietnam	10.823	106.63	3467331	27
Sapporo	JP	Japan	43.0642	141.347	1883027	27
Marseille	FR	France	43.297	5.38107	794811	27
Odessa	UA	Ukraine	46.4775	30.7326	1001558	26
Guayaquil	EC	Ecuador	-2.20584	-79.908	1952029	26
Muscat	OM	Oman	23.6139	58.5922	797000	25
Rawalpindi	PK	Pakistan	33.6007	73.0679	1743101	25
Luanda	AO	Angola	-8.83682	13.2343	2776168	25
Brazzaville	CG	Congo	-4.26613	15.2832	1284609	25
Kirkuk	IQ	Iraq	35.4681	44.3922	601433	24
Algiers	DZ	Algeria	36.7525	3.04197	1977663	23
Recife	BR	Brazil	-8.05389	-34.8811	1478098	23
Brasilia	BR	Brazil	-15.7797	-47.9297	2207718	23
Kigali	RW	Rwanda	-1.94995	30.0588	745261	22
Kazan	RU	Russia	55.7887	49.1221	1104738	22
Quetta	PK	Pakistan	30.199	67.0097	733675	22
Xian	CN	China	34.2583	108.929	3225812	22
Wuhan	CN	China	30.5833	114.267	4184206	22
Tianjin	CN	China	39.1422	117.177	3766207	22
Natal	BR	Brazil	-5.795	-35.2094	763043	22
La Paz	BO	Bolivia	-16.5	-68.15	812799	22
Minsk	BY	Belarus	53.9	27.5667	1742124	21
Yaounde	CM	Cameroon	3.86667	11.5167	1299369	21
Veracruz	MX	Mexico	19.1807	-96.134	568313	21
Vilnius	LT	Lithuania	54.6892	25.2798	542366	20
Tbilisi	GE	Georgia	41.6941	44.8337	1049498	20
Yerevan	AM	Armenia	40.1811	44.5136	1093485	20
Busan	KR	Korea	35.1028	129.04	3678555	20
Sevilla	ES	Spain	37.3824	-5.97613	703206	20
Taguig	PH	Philippines	14.5243	121.079	644473	19
Guilin	CN	China	25.2819	110.286	649352	19
Genova	IT	Italy	44.4063	8.93386	601951	19
Hiroshima	JP	Japan	34.3963	132.459	1143841	18
Suzhou	CN	China	31.3041	120.595	1343091	18
Erbil	IQ	Iraq	36.1926	44.0106	932800	17
Maputo	MZ	Mozambique	-25.9655	32.5832	1191613	17
Kowloon	HK	Hong Kong	22.3167	114.183	2019533	17
Incheon	KR	Korea	37.4536	126.732	2628000	17
Izmir	TR	Turkey	38.4127	27.1384	2500603	16
Chelyabinsk	RU	Russia	55.154	61.4291	1062919	16
Ipoh	MY	Malaysia	4.5841	101.083	673318	16
Freetown	SL	Sierra Leone	8.484	-13.2299	802639	16
Merida	MX	Mexico	20.9767	-89.6206	717175	16
Guadalupe	MX	Mexico	25.6768	-100.256	724921	16
Dar es Salaam	TZ	Tanzania	-6.82349	39.2695	2698652	15
Riyadh	SA	Saudi Arabia	24.6877	46.7219	4205961	14
Makati City	PH	Philippines	14.5503	121.033	510383	14
Qingdao	CN	China	36.0986	120.372	1642245	14
Fukuoka	JP	Japan	33.6064	130.418	1392289	14
Fortaleza	BR	Brazil	-3.71722	-38.5431	2400000	14
Valencia	VE	Venezuela	10.162	-68.0077	1385083	14
Jeddah	SA	Saudi Arabia	21.5169	39.2192	2867446	13
Lusaka	ZM	Zambia	-15.4067	28.2871	1267440	13
Mandalay	MM	Myanmar	21.9747	96.0836	1208099	13
Chongqing	CN	China	29.5628	106.553	3967028	13
Chiba	JP	Japan	35.6047	140.123	919729	13
Porto Alegre	BR	Brazil	-30.0331	-51.23	1372741	13
New Kingston	JM	Jamaica	18.0075	-76.7832	583958	13
Managua	NI	Nicaragua	12.1328	-86.2504	973087	13
Sendai	JP	Japan	38.2576	140.867	1063103	13
Kunming	CN	China	25.0389	102.718	1023674	12
Shenyang	CN	China	41.7922	123.433	3512192	12
Palermo	IT	Italy	38.1158	13.3598	672175	12
Zaragoza	ES	Spain	41.6561	-0.87734	674317	12
Asuncion	PY	Paraguay	-25.3007	-57.6359	1482200	12
Abu Dhabi	AE	Arab Emirates	24.4667	54.3667	603492	11
Pristina	XK	Kosovo	42.6727	21.1669	550000	11
Zhengzhou	CN	China	34.7578	113.649	2014125	11
Wenzhou	CN	China	27.9994	120.667	865672	11
Monrovia	LR	Liberia	6.30054	-10.7969	939524	11
Conakry	GN	Guinea	9.53795	-13.6773	1767200	11
Lodz	PL	Poland	51.75	19.4667	768755	11
Morelia	MX	Mexico	19.7008	-101.184	592797	11
Shiraz	IR	Iran	29.6103	52.5311	1249942	10
Enugu	NG	Nigeria	6.4402	7.4943	688862	10
Wroclaw	PL	Poland	51.1	17.0333	634893	10
Culiacan	MX	Mexico	24.8074	-107.397	582469	10
Xiamen	CN	China	24.4798	118.082	578337	9
Foshan	CN	China	23.0268	113.131	627348	9
Changsha	CN	China	28.1987	112.971	2073938	9
Kaduna	NG	Nigeria	10.5222	7.43828	1582102	9
Goiania	BR	Brazil	-16.6786	-49.2539	1171195	9
Tegucigalpa	HN	Honduras	14.0818	-87.2068	850848	9
Mecca	SA	Saudi Arabia	21.4267	39.8261	1323624	8
Antananarivo	MG	Madagascar	-18.9137	47.5361	1391433	8
Yekaterinburg	RU	Russia	56.8519	60.6122	1349772	8
Ningbo	CN	China	29.8782	121.549	719867	8
Nanchang	CN	China	28.6833	115.883	1871351	8
Jinan	CN	China	36.6683	116.997	2069266	8
Daegu	KR	Korea	35.8703	128.591	2566540	8
Shizuoka	JP	Japan	34.9769	138.383	701561	8
Okayama	JP	Japan	34.6617	133.935	639652	8
Kawasaki	JP	Japan	35.5206	139.717	1306785	8
Abidjan	CI	Ivory Coast	5.30966	-4.01266	3677115	8
Arequipa	PE	Peru	-16.3989	-71.535	841130	8
Konya	TR	Turkey	37.8713	32.4846	875530	7
Diyarbakir	TR	Turkey	37.9158	40.2189	644763	7
Antalya	TR	Turkey	36.9081	30.6956	758188	7
Bulawayo	ZW	Zimbabwe	-20.15	28.5833	699385	7
Port Elizabeth	ZA	South Africa	-33.918	25.5701	967677	7
Novosibirsk	RU	Russia	55.0415	82.9346	1419007	7
Tashkent	UZ	Uzbekistan	41.2646	69.2163	1978028	7
Bishkek	KG	Kyrgyzstan	42.87	74.59	900000	7
Douala	CM	Cameroon	4.04827	9.70428	1338082	7
Ahvaz	IR	Iran	31.3203	48.6693	841145	6
Adana	TR	Turkey	37.0017	35.3289	1248988	6
Lilongwe	MW	Malawi	-13.9669	33.7873	646750	6
Blantyre	MW	Malawi	-15.785	35.0085	584877	6
Krasnoyarsk	RU	Russia	56.0184	92.8672	927200	6
Taichung	TW	Taiwan	24.1469	120.684	1040725	6
Johor Bahru	MY	Malaysia	1.4655	103.758	802489	6
Wuxi	CN	China	31.5689	120.289	1108647	6
Hefei	CN	China	31.8639	117.281	1388904	6
Sokoto	NG	Nigeria	13.0609	5.23902	563861	6
Lome	TG	Togo	6.13748	1.21227	749700	6
Cotonou	BJ	Benin	6.36536	2.41833	690584	6
Cochabamba	BO	Bolivia	-17.3895	-66.1568	900414	6
Taif	SA	Saudi Arabia	21.2703	40.4158	530848	5
Asmara	ER	Eritrea	15.338	38.9318	563930	5
Dnipropetrovsk	UA	Ukraine	48.45	34.9833	1032822	5
Multan	PK	Pakistan	30.1956	71.4753	1437230	5
Petaling Jaya	MY	Malaysia	3.10726	101.607	520698	5
Lanzhou	CN	China	36.057	103.84	3200000	5
Hengyang	CN	China	26.8881	112.615	759602	5
Kagoshima	JP	Japan	31.5602	130.558	555352	5
Kumasi	GH	Ghana	6.68848	-1.62443	1468609	5
Glasgow	GB	United Kingdom	55.8652	-4.25763	610268	5
Poznan	PL	Poland	52.4069	16.9299	570352	5
Maceio	BR	Brazil	-9.66583	-35.7353	954991	5
Belem	BR	Brazil	-1.45583	-48.5044	1407737	5
Campinas	BR	Brazil	-22.9056	-47.0608	1031554	5
Belo Horizonte	BR	Brazil	-19.9208	-43.9378	2373224	5
San Salvador	SV	El Salvador	13.6894	-89.1872	525990	5
Maracaibo	VE	Venezuela	10.6317	-71.6406	2225000	5
Barquisimeto	VE	Venezuela	10.0739	-69.3228	809490	5
Mexicali	MX	Mexico	32.65	-115.461	597099	5
Saitama	JP	Japan	35.9081	139.657	1193350	5
Medina	SA	Saudi Arabia	24.4686	39.6142	1300000	4
Qom	IR	Iran	34.6401	50.8764	900000	4
Ashgabat	TM	Turkmenistan	37.95	58.3833	727700	4
Gaziantep	TR	Turkey	37.0594	37.3825	1065975	4
Ufa	RU	Russia	54.7852	56.0456	1033338	4
Samara	RU	Russia	53.2001	50.15	1134730	4
Krasnodar	RU	Russia	45.0448	38.976	649851	4
Benoni	ZA	South Africa	-26.1885	28.3208	605344	4
Faisalabad	PK	Pakistan	31.4167	73.0833	2506595	4
Kaohsiung	TW	Taiwan	22.6163	120.313	1519711	4
Nanning	CN	China	22.8167	108.317	803788	4
Handan	CN	China	36.6006	114.468	1358318	4
Guiyang	CN	China	26.5833	106.717	1171633	4
Sakai	JP	Japan	34.5833	135.467	782339	4
Kumamoto	JP	Japan	32.7897	130.742	680423	4
Khabarovsk	RU	Russia	48.4827	135.084	579000	4
Jos	NG	Nigeria	9.91667	8.9	816824	4
Birmingham	GB	United Kingdom	52.4814	-1.89983	984333	4
Prague	CZ	Czechia	50.088	14.4208	1165581	4
Sarajevo	BA	Bosnia and Herzegovina	43.8486	18.3564	696731	4
Cuiaba	BR	Brazil	-15.5961	-56.0967	521934	4
Coyoacan	MX	Mexico	19.3467	-99.1617	628063	4
Trujillo	PE	Peru	-8.11599	-79.03	747450	4
Callao	PE	Peru	-12.0566	-77.1181	813264	4
Torreon	MX	Mexico	25.5433	-103.418	524066	4
Sharjah	AE	Arab Emirates	25.3374	55.4121	543733	3
Port Said	EG	Egypt	31.2565	32.2841	538378	3
Perm	RU	Russia	58.0174	56.2855	982419	3
Izhevsk	RU	Russia	56.8498	53.2045	631038	3
Sargodha	PK	Pakistan	32.0836	72.6711	542603	3
Bahawalpur	PK	Pakistan	29.4	71.6833	552607	3
Chittagong	BD	Bangladesh	22.3384	91.8317	3920222	3
Tainan	TW	Taiwan	22.9908	120.213	771235	3
Kuching	MY	Malaysia	1.55	110.333	570407	3
Yangzhou	CN	China	32.3972	119.436	539715	3
Yancheng	CN	China	33.3856	120.125	628441	3
Xingtai	CN	China	37.0631	114.494	611739	3
Taiyuan	CN	China	37.8694	112.56	2722475	3
Shijiazhuang	CN	China	38.0414	114.479	1992474	3
Nantong	CN	China	32.0303	120.875	666251	3
Kaifeng	CN	China	34.7986	114.307	4800000	3
Haikou	CN	China	20.0458	110.342	615835	3
Baoding	CN	China	38.8511	115.49	995652	3
Ulsan	KR	Korea	35.5372	129.317	962865	3
Gwangju	KR	Korea	35.1547	126.916	1416938	3
Jeonju	KR	Korea	35.8219	127.149	711424	3
Jilin	CN	China	43.8508	126.56	1881977	3
Changchun	CN	China	43.88	125.323	2537421	3
Oyo	NG	Nigeria	7.85	3.93333	736072	3
Nouakchott	MR	Mauritania	18.0858	-15.9785	661400	3
Ribeirao Preto	BR	Brazil	-21.1775	-47.8103	619746	3
Santiago de Cuba	CU	Cuba	20.0247	-75.8219	555865	3
Zapopan	MX	Mexico	20.7236	-103.385	987516	3
Ciudad Juarez	MX	Mexico	31.7333	-106.483	1512354	3
Aguascalientes	MX	Mexico	21.8823	-102.283	658179	3
Ordos	CN	China	39.6086	109.782	1940653	3
Tabriz	IR	Iran	38.08	46.2919	1424641	2
Kerman	IR	Iran	30.2832	57.0788	577514	2
Saratov	RU	Russia	51.5406	46.0086	863725	2
Bursa	TR	Turkey	40.1927	29.084	1412701	2
Lubumbashi	CD	Congo	-11.6609	27.4794	1373770	2
Rangoon	MM	Myanmar	16.8053	96.1561	4477638	2
Tyumen	RU	Russia	57.1522	65.5272	519119	2
Da Nang	VN	Vietnam	16.0678	108.221	752493	2
Klang	MY	Malaysia	3.03333	101.45	879867	2
Yantai	CN	China	37.4765	121.441	719332	2
Qinhuangdao	CN	China	39.9317	119.588	759718	2
Luoyang	CN	China	34.6836	112.454	1390581	2
Fuzhou	CN	China	26.0614	119.306	1179720	2
Kitakyushu	JP	Japan	33.8333	130.833	997536	2
Hamamatsu	JP	Japan	34.7	137.733	605098	2
Vladivostok	RU	Russia	43.1056	131.874	587022	2
Jinzhou	CN	China	41.1078	121.142	604269	2
Hohhot	CN	China	40.8106	111.652	774477	2
Fuxin	CN	China	42.0156	121.659	689050	2
Baotou	CN	China	40.6522	109.822	1301768	2
Zaria	NG	Nigeria	11.1113	7.7227	975153	2
Port Harcourt	NG	Nigeria	4.77742	7.0134	1148665	2
Onitsha	NG	Nigeria	6.14543	6.78845	561066	2
Ibadan	NG	Nigeria	7.38778	3.89639	3565108	2
Sao Luis	BR	Brazil	-2.52972	-44.3028	917237	2
Maracay	VE	Venezuela	10.2469	-67.5958	1754256	2
Saltillo	MX	Mexico	25.4194	-101.001	621250	2
Nay Pyi Taw	MM	Myanmar	19.745	96.1297	925000	2
Ota	JP	Japan	35.5613	139.716	676458	2
Dammam	SA	Saudi Arabia	26.4344	50.1033	768602	1
Orumiyeh	IR	Iran	37.5527	45.076	577307	1
Mashhad	IR	Iran	36.3156	59.568	2307177	1
Karaj	IR	Iran	35.8327	50.9915	1448075	1
Kisangani	CD	Congo	0.51528	25.191	539158	1
Al Ahmadi	KW	Kuwait	29.0769	48.0839	637411	1
Kayseri	TR	Turkey	38.7322	35.4853	592840	1
Yaroslavl	RU	Russia	57.6299	39.8737	606730	1
Voronezh	RU	Russia	51.672	39.1843	848752	1
Tolyatti	RU	Russia	53.5303	49.3461	702879	1
Ryazan	RU	Russia	54.6269	39.6916	520173	1
Penza	RU	Russia	53.2007	45.0046	512602	1
Lipetsk	RU	Russia	52.6031	39.5708	515655	1
Astrakhan	RU	Russia	46.3497	48.0408	502533	1
Tembisa	ZA	South Africa	-25.9964	28.2268	511655	1
Zahedan	IR	Iran	29.4963	60.8629	551980	1
Hyderabad	PK	Pakistan	25.3924	68.3737	1386330	1
Rajshahi	BD	Bangladesh	24.374	88.6011	700133	1
Dushanbe	TJ	Tajikistan	38.5358	68.7791	679400	1
Khulna	BD	Bangladesh	22.8098	89.5644	1342339	1
Omsk	RU	Russia	54.9924	73.3686	1129281	1
Haiphong	VN	Vietnam	20.8648	106.683	602695	1
Zhangzhou	CN	China	24.5133	117.656	589831	1
Zhuhai	CN	China	22.2769	113.568	501199	1
Tangshan	CN	China	39.6333	118.183	1596949	1
Langfang	CN	China	39.5097	116.695	720119	1
Pohang	KR	Korea	36.0322	129.365	500000	1
Cheongju	KR	Korea	36.6372	127.49	634596	1
Sagamihara	JP	Japan	35.5531	139.354	648801	1
Niigata	JP	Japan	37.9022	139.024	505272	1
Hachioji	JP	Japan	35.6558	139.324	579399	1
Funabashi	JP	Japan	35.6931	139.983	560743	1
Siping	CN	China	43.1633	124.369	555609	1
Pointe Noire	CG	Congo	-4.77609	11.8635	659084	1
Oran	DZ	Algeria	35.6911	-0.64167	645984	1
Joao Pessoa	BR	Brazil	-7.115	-34.8631	650883	1
Sorocaba	BR	Brazil	-23.5017	-47.4581	558862	1
Guarulhos	BR	Brazil	-23.4628	-46.5333	1169577	1
Contagem	BR	Brazil	-19.9317	-44.0536	627123	1
Campo Grande	BR	Brazil	-20.4428	-54.6464	729151	1
Santiago de los Caballeros	DO	Dominican Republic	19.4517	-70.697	1200000	1
Alvaro Obregon	MX	Mexico	19.3587	-99.2033	706567	1
Ciudad Nezahualcoyotl	MX	Mexico	19.4006	-99.0148	1232220	1
Chiclayo	PE	Peru	-6.77137	-79.8409	577375	1
Cuauhtemoc	MX	Mexico	19.4451	-99.1461	521348	1
San Luis Potosi	MX	Mexico	22.1499	-100.983	677704	1
Hermosillo	MX	Mexico	29.0971	-110.957	595811	1
Pasig City	PH	Philippines	14.5869	121.061	617301	1
Suginami	JP	Japan	35.6996	139.636	549569	1
