# Supplementary material for: Do Global Cities Enable Global Views? Using Twitter to Quantify the Level of Geographical Awareness of U.S. Cities
Source: PLoS One. 2015 Jul 13;10(7):e0132464. doi: 10.1371/journal.pone.0132464 (PMC4500559; doi:10.1371/journal.pone.0132464)
Supplement: S5 Table — Column A is a list of international city names mentioned by Twitter users living in LA. Column B represents state code or country code where the respective city in column A belongs. Column C represents state name or country name where the respective city in column A belongs. Column D and E represent coordinate of each city. F column shows the population in each city. G column represents the number of tweets mentioned each city. (XLSX) [file pone.0132464.s005.xlsx]

## Sheet: LA
CityName	CountryCode or StateCode	CountryName or StateName	CityLat	CityLon	Population	tweets
Hong Kong	HK	Hong Kong	22.2855	114.158	7012738	3328
Singapore	SG	Singapore	1.28967	103.85	3547809	3184
Mexico City	MX	Mexico	19.4285	-99.1277	12294193	1942
Tokyo	JP	Japan	35.6895	139.692	8336599	1335
Kiev	UA	Ukraine	50.4547	30.5238	2797553	1279
Paris	FR	France	48.8534	2.3488	2138551	944
Beijing	CN	China	39.9075	116.397	7480601	754
Sydney	AU	Australia	-33.8679	151.207	4627345	753
Moscow	RU	Russia	55.7522	37.6156	10381222	612
Rome	IT	Italy	41.8947	12.4839	2563241	491
Melbourne	AU	Australia	-37.814	144.963	4246375	432
Shanghai	CN	China	31.2222	121.458	14608512	365
Bangkok	TH	Thailand	13.754	100.501	5104476	347
Tehran	IR	Iran	35.6944	51.4215	7153309	322
Seoul	KR	Korea	37.5683	126.978	10349312	319
Cairo	EG	Egypt	30.0626	31.2497	7734614	318
Cancun	MX	Mexico	21.1743	-86.8466	542043	306
Barcelona	ES	Spain	41.3888	2.15899	1621537	271
Dublin	IE	Ireland	53.3331	-6.24889	1024027	266
Manila	PH	Philippines	14.6042	120.982	10444527	260
Osaka	JP	Japan	34.6937	135.502	2592413	235
Madrid	ES	Spain	40.4165	-3.70256	3255944	227
Santiago	CL	Chile	-33.4569	-70.6483	4837295	219
Baghdad	IQ	Iraq	33.3406	44.4009	5672513	201
Homs	SY	Syria	34.7268	36.7234	775404	178
Stockholm	SE	Sweden	59.3326	18.0649	1253309	176
Volgograd	RU	Russia	48.7194	44.5018	1011417	172
Benghazi	LY	Libya	32.1177	20.1293	650629	166
Istanbul	TR	Turkey	41.0138	28.9497	11174257	165
Perth	AU	Australia	-31.9522	115.861	1896548	165
Athens	GR	Greece	37.9795	23.7162	729137	162
Kingston	JM	Jamaica	17.997	-76.7936	937700	147
Aleppo	SY	Syria	36.2012	37.1612	1602264	134
Johannesburg	ZA	South Africa	-26.2023	28.0436	2026469	132
Brisbane	AU	Australia	-27.4679	153.028	2189878	130
Cape Town	ZA	South Africa	-33.9258	18.4232	3433441	125
London	GB	United Kingdom	51.5085	-0.12574	7556900	123
Oslo	NO	Norway	59.9127	10.7461	580000	114
Caracas	VE	Venezuela	10.488	-66.8792	3000000	113
Guangzhou	CN	China	23.1167	113.25	3152825	107
Rio de Janeiro	BR	Brazil	-22.9028	-43.2075	6023699	107
Lima	PE	Peru	-12.0432	-77.0282	7737002	107
Copenhagen	DK	Denmark	55.6759	12.5655	1153615	97
Havana	CU	Cuba	23.133	-82.383	2163824	96
Sao Paulo	BR	Brazil	-23.5475	-46.6361	10021295	95
Warsaw	PL	Poland	52.2298	21.0118	1702139	87
Taipei	TW	Taiwan	25.0478	121.532	7871900	86
Tijuana	MX	Mexico	32.5027	-117.004	1376457	85
Monterrey	MX	Mexico	25.6751	-100.318	1122874	85
Brussels	BE	Belgium	50.8504	4.34878	1019022	81
Damascus	SY	Syria	33.5102	36.2913	1569394	80
Kyoto	JP	Japan	35.0211	135.754	1459640	79
Adelaide	AU	Australia	-34.9287	138.599	1225235	78
Vienna	AT	Austria	48.2085	16.3721	1691468	78
Milano	IT	Italy	45.4643	9.18951	1306661	75
Kabul	AF	Afghanistan	34.5281	69.1723	3043532	74
Bucharest	RO	Romania	44.4323	26.1063	1877155	72
Guadalajara	MX	Mexico	20.6668	-103.392	1640589	72
Lagos	NG	Nigeria	6.45306	3.39583	9000000	71
Beirut	LB	Lebanon	33.8889	35.4944	1916100	70
Amsterdam	NL	Netherlands	52.374	4.88969	741636	68
Nairobi	KE	Kenya	-1.28333	36.8167	2750547	57
Djibouti	DJ	Djibouti	11.589	43.145	623891	56
Kuala Lumpur	MY	Malaysia	3.1412	101.687	1453975	54
Ankara	TR	Turkey	39.9199	32.8543	3517182	53
Guatemala City	GT	Guatemala	14.6407	-90.5133	994938	53
Kowloon	HK	Hong Kong	22.3167	114.183	2019533	51
St Petersburg	RU	Russia	59.9386	30.3141	5028000	50
Helsinki	FI	Finland	60.1695	24.9354	558457	49
Addis Ababa	ET	Ethiopia	9.02497	38.7469	2757729	48
Gold Coast	AU	Australia	-28.0003	153.431	591473	48
Tripoli	LY	Libya	32.8752	13.1875	1150989	48
Pyongyang	KP	Korea	39.0339	125.754	3222000	47
Leon	MX	Mexico	21.1213	-101.668	1114626	45
Harbin	CN	China	45.75	126.65	3229883	44
Budapest	HU	Hungary	47.498	19.0399	1741041	43
Sanaa	YE	Yemen	15.3547	44.2067	1937451	42
Lisbon	PT	Portugal	38.7167	-9.13333	517802	42
Pretoria	ZA	South Africa	-25.7449	28.1878	1619438	40
Karachi	PK	Pakistan	24.9056	67.0822	11624219	40
Bangui	CF	Central African Republic	4.36122	18.555	542393	40
Shenzhen	CN	China	22.5455	114.068	3000000	37
Nagoya	JP	Japan	35.1815	136.906	2191279	34
Hanoi	VN	Vietnam	21.0245	105.841	1431270	33
Quito	EC	Ecuador	-0.22985	-78.5249	1399814	33
Kampala	UG	Uganda	0.31628	32.5822	1353189	32
Arak	IR	Iran	34.0917	49.6892	503647	31
Mogadishu	SO	Somalia	2.03711	45.3438	2587183	30
Islamabad	PK	Pakistan	33.7215	73.0433	601600	30
Muscat	OM	Oman	23.6139	58.5922	797000	29
Dakar	SN	Senegal	14.6937	-17.4441	2476400	29
Sofia	BG	Bulgaria	42.6975	23.3242	1152556	28
Krakow	PL	Poland	50.0614	19.9366	755050	28
Mexicali	MX	Mexico	32.65	-115.461	597099	28
Peshawar	PK	Pakistan	34.008	71.5785	1218773	27
Dubai	AE	Arab Emirates	25.2582	55.3047	1137347	26
Turin	IT	Italy	45.0705	7.68682	865263	26
Kathmandu	NP	Nepal	27.7017	85.3206	1442271	25
Nanjing	CN	China	32.0617	118.778	3087010	25
Valencia	ES	Spain	39.4697	-0.37739	814208	25
Porto Alegre	BR	Brazil	-30.0331	-51.23	1372741	24
Amman	JO	Jordan	31.9552	35.945	1275857	22
Durban	ZA	South Africa	-29.8579	31.0292	3120282	22
Guadalupe	MX	Mexico	25.6768	-100.256	724921	22
Aden	YE	Yemen	12.7794	45.0367	550602	21
Yerevan	AM	Armenia	40.1811	44.5136	1093485	21
Sevilla	ES	Spain	37.3824	-5.97613	703206	21
Malaga	ES	Spain	36.7202	-4.42034	568305	21
Salvador	BR	Brazil	-12.9711	-38.5108	2711840	21
Dhaka	BD	Bangladesh	23.7104	90.4074	10356500	20
Kobe	JP	Japan	34.6913	135.183	1528478	20
Accra	GH	Ghana	5.55602	-0.1969	1963264	20
Vilnius	LT	Lithuania	54.6892	25.2798	542366	19
Lahore	PK	Pakistan	31.5497	74.3436	6310888	19
Ho Chi Minh City	VN	Vietnam	10.823	106.63	3467331	19
Abuja	NG	Nigeria	9.06853	7.48375	590400	18
Tbilisi	GE	Georgia	41.6941	44.8337	1049498	17
Nanning	CN	China	22.8167	108.317	803788	17
Kinshasa	CD	Congo	-4.32142	15.3081	7785965	17
Manaus	BR	Brazil	-3.10194	-60.025	1598210	17
Chihuahua	MX	Mexico	28.6353	-106.089	809232	17
Riyadh	SA	Saudi Arabia	24.6877	46.7219	4205961	16
Belgrade	RS	Serbia	44.804	20.4651	1273651	16
Yekaterinburg	RU	Russia	56.8519	60.6122	1349772	16
Yokohama	JP	Japan	35.4478	139.643	3574443	16
Sapporo	JP	Japan	43.0642	141.347	1883027	16
Curitiba	BR	Brazil	-25.4278	-49.2731	1718421	16
Alexandria	EG	Egypt	31.2156	29.9553	3811516	15
Lviv	UA	Ukraine	49.8383	24.0232	717803	15
Xian	CN	China	34.2583	108.929	3225812	15
Hangzhou	CN	China	30.2936	120.161	1878129	15
Phnom Penh	KH	Cambodia	11.5625	104.916	1573544	15
Hiroshima	JP	Japan	34.3963	132.459	1143841	15
Harare	ZW	Zimbabwe	-17.8277	31.0534	1542813	14
Culiacan	MX	Mexico	24.8074	-107.397	582469	14
Mombasa	KE	Kenya	-4.05466	39.6636	799668	13
Soweto	ZA	South Africa	-26.2678	27.8585	1695047	13
Dalian	CN	China	38.9122	121.602	2035307	13
Marseille	FR	France	43.297	5.38107	794811	13
Zagreb	HR	Croatia	45.8144	15.978	698966	13
Brasilia	BR	Brazil	-15.7797	-47.9297	2207718	13
Algiers	DZ	Algeria	36.7525	3.04197	1977663	12
Natal	BR	Brazil	-5.795	-35.2094	763043	12
Fortaleza	BR	Brazil	-3.71722	-38.5431	2400000	12
Santo Domingo	DO	Dominican Republic	18.5001	-69.9886	2201941	12
Veracruz	MX	Mexico	19.1807	-96.134	568313	12
Saitama	JP	Japan	35.9081	139.657	1193350	12
Busan	KR	Korea	35.1028	129.04	3678555	11
Rotterdam	NL	Netherlands	51.9225	4.47917	598199	11
Zaragoza	ES	Spain	41.6561	-0.87734	674317	11
Montevideo	UY	Uruguay	-34.9033	-56.1882	1270737	11
Hermosillo	MX	Mexico	29.0971	-110.957	595811	11
Ciudad Juarez	MX	Mexico	31.7333	-106.483	1512354	11
Jeddah	SA	Saudi Arabia	21.5169	39.2192	2867446	10
Guilin	CN	China	25.2819	110.286	649352	10
Chengdu	CN	China	30.6667	104.067	3950437	10
Brazzaville	CG	Congo	-4.26613	15.2832	1284609	10
Napoli	IT	Italy	40.8333	14.25	959574	10
Wuhan	CN	China	30.5833	114.267	4184206	9
Glasgow	GB	United Kingdom	55.8652	-4.25763	610268	9
Tegucigalpa	HN	Honduras	14.0818	-87.2068	850848	9
Mosul	IQ	Iraq	36.335	43.1189	1739800	8
Tabriz	IR	Iran	38.08	46.2919	1424641	8
Shiraz	IR	Iran	29.6103	52.5311	1249942	8
Riga	LV	Latvia	56.946	24.1059	742572	8
Kunming	CN	China	25.0389	102.718	1023674	8
Incheon	KR	Korea	37.4536	126.732	2628000	8
Suzhou	CN	China	31.3041	120.595	1343091	8
Maiduguri	NG	Nigeria	11.8464	13.1603	1112449	8
Recife	BR	Brazil	-8.05389	-34.8811	1478098	8
Asuncion	PY	Paraguay	-25.3007	-57.6359	1482200	8
Port au Prince	HT	Haiti	18.5392	-72.335	1234742	8
Morelia	MX	Mexico	19.7008	-101.184	592797	8
Kharkiv	UA	Ukraine	49.9808	36.2527	1430885	7
Mandalay	MM	Myanmar	21.9747	96.0836	1208099	7
Krasnoyarsk	RU	Russia	56.0184	92.8672	927200	7
Almaty	KZ	Kazakhstan	43.2565	76.9285	2000900	7
Xiamen	CN	China	24.4798	118.082	578337	7
Kano	NG	Nigeria	12.0001	8.51672	3626068	7
Jos	NG	Nigeria	9.91667	8.9	816824	7
Poznan	PL	Poland	52.4069	16.9299	570352	7
San Salvador	SV	El Salvador	13.6894	-89.1872	525990	7
Managua	NI	Nicaragua	12.1328	-86.2504	973087	7
Kirkuk	IQ	Iraq	35.4681	44.3922	601433	6
Qom	IR	Iran	34.6401	50.8764	900000	6
Izmir	TR	Turkey	38.4127	27.1384	2500603	6
Minsk	BY	Belarus	53.9	27.5667	1742124	6
Odessa	UA	Ukraine	46.4775	30.7326	1001558	6
Chelyabinsk	RU	Russia	55.154	61.4291	1062919	6
Tainan	TW	Taiwan	22.9908	120.213	771235	6
Taguig	PH	Philippines	14.5243	121.079	644473	6
Kawasaki	JP	Japan	35.5206	139.717	1306785	6
Wroclaw	PL	Poland	51.1	17.0333	634893	6
Lodz	PL	Poland	51.75	19.4667	768755	6
La Paz	BO	Bolivia	-16.5	-68.15	812799	6
Aguascalientes	MX	Mexico	21.8823	-102.283	658179	6
Sendai	JP	Japan	38.2576	140.867	1063103	6
Erbil	IQ	Iraq	36.1926	44.0106	932800	5
Kerman	IR	Iran	30.2832	57.0788	577514	5
Kigali	RW	Rwanda	-1.94995	30.0588	745261	5
Asmara	ER	Eritrea	15.338	38.9318	563930	5
Kazan	RU	Russia	55.7887	49.1221	1104738	5
Davao	PH	Philippines	7.07306	125.613	1212504	5
Wuxi	CN	China	31.5689	120.289	1108647	5
Fuzhou	CN	China	26.0614	119.306	1179720	5
Fukuoka	JP	Japan	33.6064	130.418	1392289	5
Luanda	AO	Angola	-8.83682	13.2343	2776168	5
Campinas	BR	Brazil	-22.9056	-47.0608	1031554	5
Merida	MX	Mexico	20.9767	-89.6206	717175	5
Konya	TR	Turkey	37.8713	32.4846	875530	4
Antalya	TR	Turkey	36.9081	30.6956	758188	4
Esfahan	IR	Iran	32.6572	51.6776	1547164	4
Port Elizabeth	ZA	South Africa	-33.918	25.5701	967677	4
Maputo	MZ	Mozambique	-25.9655	32.5832	1191613	4
Taichung	TW	Taiwan	24.1469	120.684	1040725	4
Kaohsiung	TW	Taiwan	22.6163	120.313	1519711	4
Zhenjiang	CN	China	32.2109	119.455	632552	4
Ningbo	CN	China	29.8782	121.549	719867	4
Okayama	JP	Japan	34.6617	133.935	639652	4
Monrovia	LR	Liberia	6.30054	-10.7969	939524	4
Lome	TG	Togo	6.13748	1.21227	749700	4
Birmingham	GB	United Kingdom	52.4814	-1.89983	984333	4
Belo Horizonte	BR	Brazil	-19.9208	-43.9378	2373224	4
New Kingston	JM	Jamaica	18.0075	-76.7832	583958	4
Arequipa	PE	Peru	-16.3989	-71.535	841130	4
Ota	JP	Japan	35.5613	139.716	676458	4
Abu Dhabi	AE	Arab Emirates	24.4667	54.3667	603492	3
Lusaka	ZM	Zambia	-15.4067	28.2871	1267440	3
Benoni	ZA	South Africa	-26.1885	28.3208	605344	3
Rawalpindi	PK	Pakistan	33.6007	73.0679	1743101	3
Quetta	PK	Pakistan	30.199	67.0097	733675	3
Colombo	LK	Sri Lanka	6.93194	79.8478	648034	3
Novosibirsk	RU	Russia	55.0415	82.9346	1419007	3
Quezon City	PH	Philippines	14.6488	121.051	2761720	3
Xingtai	CN	China	37.0631	114.494	611739	3
Chongqing	CN	China	29.5628	106.553	3967028	3
Takeo	KH	Cambodia	10.9908	104.785	843931	3
Ulsan	KR	Korea	35.5372	129.317	962865	3
Daejeon	KR	Korea	36.3214	127.42	1475221	3
Bucheon	KR	Korea	37.4989	126.783	850731	3
Shizuoka	JP	Japan	34.9769	138.383	701561	3
Sakai	JP	Japan	34.5833	135.467	782339	3
Niigata	JP	Japan	37.9022	139.024	505272	3
Chiba	JP	Japan	35.6047	140.123	919729	3
Yaounde	CM	Cameroon	3.86667	11.5167	1299369	3
Port Harcourt	NG	Nigeria	4.77742	7.0134	1148665	3
Palermo	IT	Italy	38.1158	13.3598	672175	3
Prague	CZ	Czechia	50.088	14.4208	1165581	3
Cuiaba	BR	Brazil	-15.5961	-56.0967	521934	3
Valencia	VE	Venezuela	10.162	-68.0077	1385083	3
Maracaibo	VE	Venezuela	10.6317	-71.6406	2225000	3
Cochabamba	BO	Bolivia	-17.3895	-66.1568	900414	3
Mecca	SA	Saudi Arabia	21.4267	39.8261	1323624	2
Taif	SA	Saudi Arabia	21.2703	40.4158	530848	2
Kermanshah	IR	Iran	34.3142	47.065	621100	2
Hamadan	IR	Iran	34.7992	48.5146	528256	2
Ahvaz	IR	Iran	31.3203	48.6693	841145	2
Dar es Salaam	TZ	Tanzania	-6.82349	39.2695	2698652	2
Kisangani	CD	Congo	0.51528	25.191	539158	2
Saratov	RU	Russia	51.5406	46.0086	863725	2
Samara	RU	Russia	53.2001	50.15	1134730	2
Krasnodar	RU	Russia	45.0448	38.976	649851	2
Pristina	XK	Kosovo	42.6727	21.1669	550000	2
Lilongwe	MW	Malawi	-13.9669	33.7873	646750	2
Dushanbe	TJ	Tajikistan	38.5358	68.7791	679400	2
Omsk	RU	Russia	54.9924	73.3686	1129281	2
Cebu City	PH	Philippines	10.3167	123.891	798634	2
Petaling Jaya	MY	Malaysia	3.10726	101.607	520698	2
Kuching	MY	Malaysia	1.55	110.333	570407	2
Tianjin	CN	China	39.1422	117.177	3766207	2
Nanchang	CN	China	28.6833	115.883	1871351	2
Jinan	CN	China	36.6683	116.997	2069266	2
Huainan	CN	China	32.6264	116.997	1027655	2
Hefei	CN	China	31.8639	117.281	1388904	2
Haikou	CN	China	20.0458	110.342	615835	2
Foshan	CN	China	23.0268	113.131	627348	2
Changsha	CN	China	28.1987	112.971	2073938	2
Goyang	KR	Korea	37.6564	126.835	1073069	2
Jeonju	KR	Korea	35.8219	127.149	711424	2
Warri	NG	Nigeria	5.51667	5.75	536023	2
Ibadan	NG	Nigeria	7.38778	3.89639	3565108	2
Conakry	GN	Guinea	9.53795	-13.6773	1767200	2
Ecatepec	MX	Mexico	19.6173	-99.066	1806226	2
Barquisimeto	VE	Venezuela	10.0739	-69.3228	809490	2
Trujillo	PE	Peru	-8.11599	-79.03	747450	2
Cuauhtemoc	MX	Mexico	19.4451	-99.1461	521348	2
San Luis Potosi	MX	Mexico	22.1499	-100.983	677704	2
Ordos	CN	China	39.6086	109.782	1940653	2
Medina	SA	Saudi Arabia	24.4686	39.6142	1300000	1
Mashhad	IR	Iran	36.3156	59.568	2307177	1
Al Ahmadi	KW	Kuwait	29.0769	48.0839	637411	1
Kayseri	TR	Turkey	38.7322	35.4853	592840	1
Diyarbakir	TR	Turkey	37.9158	40.2189	644763	1
Adana	TR	Turkey	37.0017	35.3289	1248988	1
Port Said	EG	Egypt	31.2565	32.2841	538378	1
Voronezh	RU	Russia	51.672	39.1843	848752	1
Perm	RU	Russia	58.0174	56.2855	982419	1
Penza	RU	Russia	53.2007	45.0046	512602	1
Orenburg	RU	Russia	51.7727	55.0988	550204	1
Lipetsk	RU	Russia	52.6031	39.5708	515655	1
Dnipropetrovsk	UA	Ukraine	48.45	34.9833	1032822	1
Bursa	TR	Turkey	40.1927	29.084	1412701	1
Bulawayo	ZW	Zimbabwe	-20.15	28.5833	699385	1
Lubumbashi	CD	Congo	-11.6609	27.4794	1373770	1
Blantyre	MW	Malawi	-15.785	35.0085	584877	1
Multan	PK	Pakistan	30.1956	71.4753	1437230	1
Hyderabad	PK	Pakistan	25.3924	68.3737	1386330	1
Barnaul	RU	Russia	53.3606	83.7636	599579	1
Tashkent	UZ	Uzbekistan	41.2646	69.2163	1978028	1
Da Nang	VN	Vietnam	16.0678	108.221	752493	1
Makati City	PH	Philippines	14.5503	121.033	510383	1
General Santos	PH	Philippines	6.11278	125.172	679588	1
Johor Bahru	MY	Malaysia	1.4655	103.758	802489	1
Ipoh	MY	Malaysia	4.5841	101.083	673318	1
Zhengzhou	CN	China	34.7578	113.649	2014125	1
Xining	CN	China	36.6255	101.757	767531	1
Zhuhai	CN	China	22.2769	113.568	501199	1
Wenzhou	CN	China	27.9994	120.667	865672	1
Shiyan	CN	China	32.6475	110.778	3460000	1
Shijiazhuang	CN	China	38.0414	114.479	1992474	1
Luoyang	CN	China	34.6836	112.454	1390581	1
Lanzhou	CN	China	36.057	103.84	3200000	1
Guiyang	CN	China	26.5833	106.717	1171633	1
Daegu	KR	Korea	35.8703	128.591	2566540	1
Pohang	KR	Korea	36.0322	129.365	500000	1
Changwon	KR	Korea	35.2281	128.681	550000	1
Seongnam	KR	Korea	37.4386	127.138	1031935	1
Vladivostok	RU	Russia	43.1056	131.874	587022	1
Yingkou	CN	China	40.6648	122.228	591159	1
Shenyang	CN	China	41.7922	123.433	3512192	1
Changchun	CN	China	43.88	125.323	2537421	1
Baotou	CN	China	40.6522	109.822	1301768	1
Abidjan	CI	Ivory Coast	5.30966	-4.01266	3677115	1
Sokoto	NG	Nigeria	13.0609	5.23902	563861	1
Onitsha	NG	Nigeria	6.14543	6.78845	561066	1
Kaduna	NG	Nigeria	10.5222	7.43828	1582102	1
Benin City	NG	Nigeria	6.33504	5.62749	1125058	1
Freetown	SL	Sierra Leone	8.484	-13.2299	802639	1
Bamako	ML	Mali	12.65	-8	1297281	1
Oran	DZ	Algeria	35.6911	-0.64167	645984	1
Sao Luis	BR	Brazil	-2.52972	-44.3028	917237	1
Belem	BR	Brazil	-1.45583	-48.5044	1407737	1
Santo Andre	BR	Brazil	-23.6639	-46.5383	662373	1
Guarulhos	BR	Brazil	-23.4628	-46.5333	1169577	1
Contagem	BR	Brazil	-19.9317	-44.0536	627123	1
Tlalpan	MX	Mexico	19.2971	-99.1679	607545	1
Iztapalapa	MX	Mexico	19.3574	-99.0671	1820888	1
Coyoacan	MX	Mexico	19.3467	-99.1617	628063	1
Santiago de Cuba	CU	Cuba	20.0247	-75.8219	555865	1
Maracay	VE	Venezuela	10.2469	-67.5958	1754256	1
Guayaquil	EC	Ecuador	-2.20584	-79.908	1952029	1
Chiclayo	PE	Peru	-6.77137	-79.8409	577375	1
Callao	PE	Peru	-12.0566	-77.1181	813264	1
Torreon	MX	Mexico	25.5433	-103.418	524066	1
