# Supplementary material for: Do Global Cities Enable Global Views? Using Twitter to Quantify the Level of Geographical Awareness of U.S. Cities
Source: PLoS One. 2015 Jul 13;10(7):e0132464. doi: 10.1371/journal.pone.0132464 (PMC4500559; doi:10.1371/journal.pone.0132464)
Supplement: S7 Table — Column A is a list of US city names mentioned by Twitter users living in LA. Column B represents state code where the respective city in column A belongs. Column C represents state name where the respective city in column A belongs. Column D and E represent coordinate of each city. F column shows the population in each city. G column represents the number of tweets mentioned each city. (XLSX) [file pone.0132464.s007.xlsx]

## Sheet: LA
CityName	StateCode	StateName	CityLat	CityLon	Population	tweets
Los Angeles	CA	California	34.0862	-118.376	3908521	25927
New York City	NY	New York	40.7042	-73.9179	8323732	4188
Long Beach	CA	California	33.8041	-118.158	486861	4114
Burbank	CA	California	34.1802	-118.328	104845	3995
Beverly Hills	CA	California	34.0731	-118.399	35229	2912
Santa Monica	CA	California	34.0221	-118.481	89931	2666
Houston	TX	Texas	29.7629	-95.3832	2109413	2440
Dallas	TX	Texas	32.7995	-96.7872	1259459	2192
Pasadena	CA	California	34.1561	-118.132	141020	2045
Glendale	CA	California	34.1709	-118.25	201400	1973
West Hollywood	CA	California	34.0879	-118.372	37084	1842
Kansas City	KS	Kansas	39.1068	-94.6765	142839	1678
Oklahoma City	OK	Oklahoma	35.4823	-97.535	552556	1576
Torrance	CA	California	33.8348	-118.341	143984	1463
Fullerton	CA	California	33.8799	-117.929	135719	1373
Downey	CA	California	33.9382	-118.131	113566	976
Anaheim	CA	California	33.8362	-117.89	348374	952
Austin	TX	Texas	30.3005	-97.7472	736677	949
San Francisco	CA	California	37.7599	-122.437	796417	915
Washington	DC	District of Columbia	38.9136	-77.0132	591318	852
San Diego	CA	California	32.7795	-117.146	1301514	848
Covina	CA	California	34.0916	-117.879	49739	823
Culver City	CA	California	34.0078	-118.401	40330	818
Phoenix	AZ	Arizona	33.5284	-112.076	1502129	791
Las Vegas	NV	Nevada	36.1942	-115.222	568767	733
Atlanta	GA	Georgia	33.7595	-84.4032	463421	684
Compton	CA	California	33.8967	-118.225	98430	666
Chicago	IL	Illinois	41.8407	-87.6794	2921775	660
Manhattan Beach	CA	California	33.889	-118.405	34551	644
Woodland	CA	California	38.6741	-121.772	55474	639
Calabasas	CA	California	34.1384	-118.661	22721	636
Denver	CO	Colorado	39.7263	-104.965	578062	631
Marina	CA	California	36.6782	-121.797	19051	605
Brea	CA	California	33.9233	-117.889	38431	597
Orange	CA	California	33.8029	-117.833	136557	580
Seattle	WA	Washington	47.6264	-122.333	593350	579
Malibu	CA	California	34.0305	-118.779	14230	574
Redondo Beach	CA	California	33.8565	-118.377	66409	571
Carson	CA	California	33.8397	-118.26	96313	557
Whittier	CA	California	33.9657	-118.024	87345	555
West Covina	CA	California	34.0567	-117.919	111514	548
Boston	MA	Massachusetts	42.3216	-71.0891	577937	532
Gardena	CA	California	33.8936	-118.308	61456	529
El Monte	CA	California	34.0733	-118.027	121607	502
Portland	OR	Oregon	45.523	-122.64	551302	499
Inglewood	CA	California	33.9575	-118.346	117261	478
Irvine	CA	California	33.6841	-117.793	180469	467
Miami	FL	Florida	25.7877	-80.2241	384192	438
Lynwood	CA	California	33.9246	-118.202	72031	437
Orlando	FL	Florida	28.5335	-81.3758	206550	419
Sacramento	CA	California	38.5556	-121.469	462910	390
Lakewood	CA	California	33.8474	-118.12	81756	368
Arcadia	CA	California	34.1327	-118.036	55241	357
Pomona	CA	California	34.0608	-117.756	160641	344
Monterey	CA	California	36.6	-121.891	29649	333
Hawthorne	CA	California	33.9172	-118.349	88428	330
Auburn	AL	Alabama	32.5977	-85.4808	48612	326
San Jose	CA	California	37.3041	-121.873	946979	316
El Segundo	CA	California	33.9213	-118.406	16661	313
Norwalk	CA	California	33.9069	-118.083	109476	311
Cerritos	CA	California	33.8683	-118.068	53097	308
San Gabriel	CA	California	34.0942	-118.098	41499	304
Tucson	AZ	Arizona	32.2145	-110.918	526777	303
Columbus	OH	Ohio	39.9898	-82.9915	749160	302
Detroit	MI	Michigan	42.3871	-83.1026	905161	299
Commerce	CA	California	34.0006	-118.155	12951	291
Oakland	CA	California	37.7952	-122.228	411240	289
Tampa	FL	Florida	27.9709	-82.4646	337828	279
Durant	OK	Oklahoma	33.9998	-96.3848	13847	276
Buena Park	CA	California	33.8562	-118.004	81905	275
Hermosa Beach	CA	California	33.8663	-118.4	19292	273
Montebello	CA	California	34.0144	-118.115	66583	273
Monrovia	CA	California	34.1442	-118.002	37971	269
Cypress	CA	California	33.8183	-118.039	48253	263
Nashville	TN	Tennessee	36.1548	-86.7621	575052	261
Monterey Park	CA	California	34.0492	-118.136	63050	260
Rosemead	CA	California	34.0704	-118.082	55819	255
Charlotte	NC	North Carolina	35.2072	-80.8292	631006	255
El Paso	TX	Texas	31.7902	-106.423	608849	254
Alhambra	CA	California	34.0819	-118.135	89383	253
Scottsdale	AZ	Arizona	33.5907	-111.896	230627	252
Ventura	CA	California	34.2752	-119.228	107928	250
Riverside	CA	California	33.9481	-117.396	295730	238
Minneapolis	MN	Minnesota	44.9645	-93.2682	392618	229
Ontario	CA	California	34.0528	-117.628	173100	224
Salt Lake City	UT	Utah	40.7547	-111.893	185364	212
San Antonio	TX	Texas	29.4515	-98.5127	1259735	212
Philadelphia	PA	Pennsylvania	39.998	-75.1448	1475892	209
Diamond Bar	CA	California	34.0017	-117.821	59562	207
Santa Ana	CA	California	33.7407	-117.881	346599	206
San Fernando	CA	California	34.2873	-118.439	25015	203
Cleveland	OH	Ohio	41.4823	-81.6697	453382	200
Walnut	CA	California	34.0277	-117.861	31514	198
Raleigh	NC	North Carolina	35.8188	-78.6446	326920	198
Richmond	VA	Virginia	37.5383	-77.4615	194320	195
Honolulu	HI	Hawaii	21.3058	-157.823	378587	194
Colorado Springs	CO	Colorado	38.8634	-104.792	397815	193
Santa Clarita	CA	California	34.4166	-118.506	190583	189
Rockford	IL	Illinois	42.2698	-89.0698	152547	177
St Louis	MO	Missouri	38.6277	-90.2428	344683	176
Fresno	CA	California	36.7815	-119.792	475005	175
Louisville	KY	Kentucky	38.2289	-85.7495	251318	175
Vista	CA	California	33.1935	-117.241	97843	173
Thousand Oaks	CA	California	34.1895	-118.875	127041	171
Madison	WI	Wisconsin	43.0746	-89.3948	221682	167
Lancaster	CA	California	34.687	-118.154	143887	165
Huntington Beach	CA	California	33.6929	-118	199262	165
Lexington	KY	Kentucky	38.0296	-84.4946	280854	165
Jacksonville	FL	Florida	30.3194	-81.66	852360	161
Milwaukee	WI	Wisconsin	43.0522	-87.9559	586025	160
Palm Beach	FL	Florida	26.7151	-80.0394	10571	156
Glendora	CA	California	34.131	-117.854	51676	154
Rowland Heights	CA	California	33.981	-117.89	50611	154
Corona	CA	California	33.87	-117.568	150579	154
Tulsa	OK	Oklahoma	36.1313	-95.9373	399799	152
University	FL	Florida	28.0696	-82.4371	33230	150
New Orleans	LA	Louisiana	29.9728	-90.059	264969	148
Oxnard	CA	California	34.1913	-119.183	190450	146
Simi Valley	CA	California	34.2711	-118.739	123508	144
Vincent	CA	California	34.0986	-117.924	15599	143
Buffalo	NY	New York	42.9047	-78.8494	278865	143
Paramount	CA	California	33.8999	-118.167	57155	142
Newport Beach	CA	California	33.6167	-117.898	75208	140
Pittsburgh	PA	Pennsylvania	40.4414	-79.9773	318456	140
Virginia Beach	VA	Virginia	36.8345	-76.0872	447850	138
Bellflower	CA	California	33.8882	-118.128	77809	136
Highland	CA	California	34.1185	-117.202	53279	136
Baltimore	MD	Maryland	39.308	-76.617	627932	134
Duarte	CA	California	34.1404	-117.962	22857	131
Baldwin Park	CA	California	34.0828	-117.972	78402	130
Bakersfield	CA	California	35.3573	-119.032	299952	129
Newark	NJ	New Jersey	40.7352	-74.1849	283277	129
Savannah	GA	Georgia	32.0507	-81.1038	133012	128
East Los Angeles	CA	California	34.0315	-118.169	128621	127
Costa Mesa	CA	California	33.665	-117.912	114513	125
Altadena	CA	California	34.1886	-118.135	44170	124
Agoura Hills	CA	California	34.1534	-118.762	21570	123
Brentwood	CA	California	37.9353	-121.71	41351	120
Omaha	NE	Nebraska	41.2605	-96.013	394356	120
West Palm Beach	FL	Florida	26.71	-80.0644	97698	120
Reno	NV	Nevada	39.5271	-119.822	218593	117
Petaluma	CA	California	38.2458	-122.631	57377	116
South Gate	CA	California	33.9443	-118.195	101041	116
Amsterdam	NY	New York	42.9434	-74.1903	18034	116
Santa Fe Springs	CA	California	33.9374	-118.067	17128	114
Bell	CA	California	33.9784	-118.183	38548	113
Rancho Cucamonga	CA	California	34.1233	-117.579	168703	112
Placentia	CA	California	33.8824	-117.855	50945	110
Palm Springs	CA	California	33.824	-116.53	49667	110
Laguna	CA	California	38.4239	-121.427	43758	108
Texas City	TX	Texas	29.4	-94.9339	45503	108
Albany	NY	New York	42.6598	-73.7813	94140	108
Mountain View	CA	California	37.3926	-122.082	72982	106
Tempe	AZ	Arizona	33.3887	-111.929	171665	106
Stanton	CA	California	33.8024	-117.995	39076	105
Hacienda Heights	CA	California	34.0006	-117.969	55007	105
Daytona Beach	FL	Florida	29.2073	-81.0379	66957	105
Palmdale	CA	California	34.581	-118.101	140041	104
Aurora	CO	Colorado	39.6959	-104.808	301016	104
Memphis	TN	Tennessee	35.1174	-89.9711	646002	104
Cincinnati	OH	Ohio	39.1362	-84.5031	311487	103
Boulder	CO	Colorado	40.0194	-105.259	94437	102
Overland Park	KS	Kansas	38.9401	-94.6807	174706	101
Kansas City	MO	Missouri	39.0763	-94.5554	456158	100
Greensboro	NC	North Carolina	36.0799	-79.8194	235831	100
Claremont	CA	California	34.11	-117.72	35835	99
Des Moines	IA	Iowa	41.5909	-93.6209	201257	99
Albuquerque	NM	New Mexico	35.1107	-106.61	503375	98
Mobile	AL	Alabama	30.6795	-88.1033	197675	97
La Habra	CA	California	33.9293	-117.952	61822	96
Hollywood	FL	Florida	26.0215	-80.1749	148402	94
Azusa	CA	California	34.1307	-117.907	48094	93
Durham	NC	North Carolina	35.9886	-78.9072	209858	92
Bellevue	WA	Washington	47.5976	-122.159	112833	91
Grand Rapids	MI	Michigan	42.9605	-85.6583	202236	91
South Pasadena	CA	California	34.113	-118.156	25405	90
Fort Worth	TX	Texas	32.7389	-97.3338	609154	90
Port Huron	MI	Michigan	42.9804	-82.4375	33140	90
Berkeley	CA	California	37.8718	-122.275	104341	89
Plano	TX	Texas	33.0504	-96.7459	269265	87
Anchorage	AK	Alaska	61.1919	-149.762	283369	86
Eugene	OR	Oregon	44.0577	-123.11	145394	86
Santa Barbara	CA	California	34.4258	-119.714	91896	86
Alamo	TX	Texas	26.1851	-98.1179	18575	85
Wichita	KS	Kansas	37.6888	-97.3362	351710	84
Syracuse	NY	New York	43.0469	-76.1444	143419	84
Melbourne	FL	Florida	28.115	-80.6319	77587	84
Moorpark	CA	California	34.2811	-118.874	36173	83
Granger	IN	Indiana	41.7383	-86.1488	30321	83
Huntington Park	CA	California	33.9824	-118.217	64804	81
Artesia	CA	California	33.8672	-118.081	16967	80
Pico Rivera	CA	California	33.989	-118.089	66017	80
La Puente	CA	California	34.0324	-117.955	42604	80
Temple	TX	Texas	31.0937	-97.3622	57618	79
Little Rock	AR	Arkansas	34.736	-92.3311	190640	79
Norfolk	VA	Virginia	36.8857	-76.2599	237072	79
Camarillo	CA	California	34.2256	-119.032	65291	78
Iowa City	IA	Iowa	41.6558	-91.525	66177	78
Stanford	CA	California	37.4226	-122.165	13784	77
La Verne	CA	California	34.1144	-117.771	32772	77
La Mirada	CA	California	33.9021	-118.01	48441	77
Montgomery	AL	Alabama	32.3615	-86.2791	199925	77
Santa Cruz	CA	California	36.9721	-122.026	55785	76
San Dimas	CA	California	34.1029	-117.816	36625	76
Arlington	TX	Texas	32.705	-97.1228	373933	76
Portland	ME	Maine	43.6651	-70.2691	65935	76
Oshkosh	WI	Wisconsin	44.025	-88.5513	64290	75
Rochester	NY	New York	43.1655	-77.6115	215625	74
Maryland Heights	MO	Missouri	38.7196	-90.4475	25468	74
Davis	CA	California	38.5539	-121.738	64252	70
Stockton	CA	California	37.9756	-121.301	293097	70
Fort Lauderdale	FL	Florida	26.1358	-80.1418	164054	70
Birmingham	AL	Alabama	33.5248	-86.8127	234067	70
Youngstown	OH	Ohio	41.0963	-80.6493	78948	70
Temple City	CA	California	34.1026	-118.058	34936	69
Lawndale	CA	California	33.8868	-118.354	33039	69
Auburn	CA	California	38.8987	-121.074	12982	68
Laguna Beach	CA	California	33.5315	-117.769	27549	68
Lafayette	LA	Louisiana	30.2139	-92.0294	113889	68
Washington	IN	Indiana	38.6582	-87.1751	11377	67
Sedona	AZ	Arizona	34.8599	-111.789	11791	66
Charleston	SC	South Carolina	32.7893	-79.9863	105731	66
Chico	CA	California	39.74	-121.835	67031	65
Lincoln	CA	California	38.8871	-121.296	17581	63
Spring	TX	Texas	30.0541	-95.387	47722	63
Indianapolis	IN	Indiana	39.7909	-86.1477	794158	63
Bristol	CT	Connecticut	41.6822	-72.9337	60894	62
Spokane	WA	Washington	47.6733	-117.41	204529	61
Garden Grove	CA	California	33.7788	-117.96	173540	61
Fort Myers	FL	Florida	26.6318	-81.8571	55663	61
Redding	CA	California	40.5766	-122.37	89710	60
Temecula	CA	California	33.5033	-117.124	91161	60
South El Monte	CA	California	34.0489	-118.048	21547	60
San Bernardino	CA	California	34.1295	-117.293	207172	60
Mesa	AZ	Arizona	33.4112	-111.746	463132	60
Lincoln	NE	Nebraska	40.8099	-96.6753	243824	60
Ann Arbor	MI	Michigan	42.2745	-83.7393	118788	60
Gary	IN	Indiana	41.5808	-87.3454	99670	60
Lubbock	TX	Texas	33.5647	-101.878	212642	59
Palo Alto	CA	California	37.4293	-122.138	59659	57
Santa Fe	NM	New Mexico	35.6672	-105.965	68975	57
Dayton	OH	Ohio	39.7627	-84.1967	159415	57
Wilmington	DE	Delaware	39.7486	-75.5516	74401	56
Pacific Grove	CA	California	36.6191	-121.921	15321	55
Carlsbad	CA	California	33.122	-117.297	95925	55
Fremont	CA	California	37.5429	-121.983	208475	54
Citrus	CA	California	34.1149	-117.892	11049	54
Santa Clara	CA	California	37.3544	-121.969	109857	53
Upland	CA	California	34.1133	-117.658	76629	53
Sarasota	FL	Florida	27.3373	-82.5353	54879	53
Charlottesville	VA	Virginia	38.0345	-78.4865	40683	53
Redwood City	CA	California	37.4829	-122.236	76716	52
Chino	CA	California	34.0178	-117.69	78066	52
Lansing	MI	Michigan	42.7176	-84.5549	118163	52
Paradise	CA	California	39.7617	-121.609	27307	51
Fontana	CA	California	34.0977	-117.458	168485	51
Tallahassee	FL	Florida	30.4518	-84.2728	165158	51
Knoxville	TN	Tennessee	35.9729	-83.9422	182782	51
Tacoma	WA	Washington	47.2414	-122.459	199437	50
Columbia	SC	South Carolina	34.0171	-81.0108	117597	50
Kailua	HI	Hawaii	21.3942	-157.737	36128	49
Englewood	CO	Colorado	39.6468	-104.992	31115	49
Allen	TX	Texas	33.0997	-96.6629	70187	49
Fort Knox	KY	Kentucky	37.8928	-85.9747	11564	49
Lake Los Angeles	CA	California	34.6177	-117.834	11900	48
Seal Beach	CA	California	33.7593	-118.082	24899	48
Cambridge	MA	Massachusetts	42.3737	-71.1106	103356	48
Wilmington	NC	North Carolina	34.2232	-77.9121	86349	48
Yonkers	NY	New York	40.9415	-73.8644	200288	48
Napa	CA	California	38.3048	-122.299	77223	47
Pleasanton	CA	California	37.6725	-121.883	67471	47
Los Alamitos	CA	California	33.8023	-118.064	11858	47
Independence	MO	Missouri	39.0798	-94.4066	114597	47
Hartford	CT	Connecticut	41.7626	-72.6886	127493	47
Sunnyvale	CA	California	37.372	-122.026	136310	46
Murrieta	CA	California	33.5696	-117.202	71019	46
Vancouver	WA	Washington	45.6337	-122.603	163464	45
Mission Viejo	CA	California	33.6127	-117.656	97887	45
Chandler	AZ	Arizona	33.2978	-111.864	224641	45
Holiday	FL	Florida	28.1839	-82.7429	24801	45
Toledo	OH	Ohio	41.6657	-83.5753	306253	45
Yuma	AZ	Arizona	32.6921	-114.615	91424	44
Akron	OH	Ohio	41.0732	-81.5179	211218	44
Rutherford	NJ	New Jersey	40.8289	-74.1106	18258	44
Bend	OR	Oregon	44.0564	-121.308	72852	43
Carmichael	CA	California	38.6394	-121.321	51393	43
Clearwater	FL	Florida	27.9736	-82.7643	112394	43
Miami Beach	FL	Florida	25.813	-80.1341	92777	43
San Mateo	CA	California	37.5543	-122.313	95136	42
Fountain Valley	CA	California	33.7086	-117.956	57929	42
Seminole	FL	Florida	27.8385	-82.7849	11069	42
Jackson	MS	Mississippi	32.3204	-90.2044	179637	42
Stamford	CT	Connecticut	41.0744	-73.5413	121991	42
Erie	PA	Pennsylvania	42.1145	-80.0762	101442	41
Providence	RI	Rhode Island	41.8236	-71.4221	183731	41
Monroe	LA	Louisiana	32.5103	-92.0949	52155	40
Huntsville	AL	Alabama	34.7123	-86.5963	163588	40
Tuskegee	AL	Alabama	32.4315	-85.7068	11327	40
Reading	PA	Pennsylvania	40.3417	-75.9263	84180	40
Edison	NJ	New Jersey	40.5382	-74.3786	101543	40
Fairbanks	AK	Alaska	64.8381	-147.726	31053	39
Oceanside	CA	California	33.2116	-117.326	173851	39
Ardmore	OK	Oklahoma	34.1812	-97.1294	24788	39
Topeka	KS	Kansas	39.0392	-95.6895	122212	39
Baton Rouge	LA	Louisiana	30.4581	-91.1402	228810	39
Billings	MT	Montana	45.7866	-108.537	96468	39
Worcester	MA	Massachusetts	42.2688	-71.8038	181737	39
Pensacola	FL	Florida	30.437	-87.2093	55311	39
Bloomington	IN	Indiana	39.1621	-86.529	72446	39
Washington	PA	Pennsylvania	40.175	-80.2506	14847	39
Lancaster	PA	Pennsylvania	40.0399	-76.3044	57820	39
Vallejo	CA	California	38.113	-122.236	123405	38
Alameda	CA	California	37.764	-122.257	72644	38
Glendale	AZ	Arizona	33.5807	-112.199	246017	38
Covington	KY	Kentucky	39.0651	-84.5096	42878	38
Dublin	CA	California	37.7142	-121.912	35240	37
Shreveport	LA	Louisiana	32.468	-93.7711	200925	37
Jefferson	LA	Louisiana	29.9641	-90.1572	11413	37
Biloxi	MS	Mississippi	30.412	-88.9278	42984	37
Cocoa	FL	Florida	28.3693	-80.7438	16889	37
Belmont	CA	California	37.5181	-122.292	25258	36
San Marino	CA	California	34.1227	-118.113	13280	36
Westminster	CA	California	33.7514	-117.994	93035	36
Prescott	AZ	Arizona	34.5682	-112.461	42468	36
Cocoa Beach	FL	Florida	28.331	-80.613	12812	36
Hempstead	NY	New York	40.705	-73.6174	54324	36
San Luis Obispo	CA	California	35.2743	-120.663	46072	35
Escondido	CA	California	33.1248	-117.081	141940	35
Tustin	CA	California	33.7396	-117.814	71573	35
McAllen	TX	Texas	26.2163	-98.2364	130054	35
Panama City	FL	Florida	30.1745	-85.6645	38537	35
Tuscaloosa	AL	Alabama	33.2065	-87.5346	78042	35
Arlington	VA	Virginia	38.8803	-77.1083	203123	35
South San Francisco	CA	California	37.656	-122.426	62754	34
Redlands	CA	California	34.0566	-117.171	71165	34
St Paul	MN	Minnesota	44.9544	-93.1141	291643	34
Green Bay	WI	Wisconsin	44.5134	-88.0158	105552	34
St Petersburg	FL	Florida	27.7823	-82.6676	249079	34
Augusta	GA	Georgia	33.4333	-82.022	195696	34
Jersey City	NJ	New Jersey	40.7221	-74.0654	246689	34
Santa Rosa	CA	California	38.4486	-122.705	156790	33
Linda	CA	California	39.1252	-121.563	16337	33
Hawaiian Gardens	CA	California	33.8286	-118.074	15124	33
Littleton	CO	Colorado	39.5997	-105.011	41765	33
Fargo	ND	North Dakota	46.8714	-96.8087	95660	33
Naples	FL	Florida	26.1529	-81.7985	22222	33
Dunmore	PA	Pennsylvania	41.4175	-75.6244	13762	33
Olympia	WA	Washington	47.0424	-122.893	45523	32
Rialto	CA	California	34.1114	-117.382	103080	32
Racine	WI	Wisconsin	42.7261	-87.8059	81276	32
Gainesville	FL	Florida	29.6652	-82.3361	100713	32
Salinas	CA	California	36.6839	-121.643	153879	31
South Whittier	CA	California	33.9347	-118.031	57246	31
Lake Elsinore	CA	California	33.6814	-117.345	36013	31
Flint	MI	Michigan	43.0276	-83.694	120781	31
Sunset	FL	Florida	25.7058	-80.3563	17211	31
Warsaw	IN	Indiana	41.2406	-85.847	12801	31
Alexandria	VA	Virginia	38.8162	-77.0713	139748	31
Opportunity	WA	Washington	47.647	-117.241	25811	30
Salem	OR	Oregon	44.9311	-123.029	152039	30
Oregon City	OR	Oregon	45.3474	-122.598	28844	30
Windsor	CA	California	38.546	-122.805	24893	30
Bell Gardens	CA	California	33.9682	-118.156	45196	30
Provo	UT	Utah	40.2444	-111.661	116515	30
Irving	TX	Texas	32.8471	-96.9663	201567	30
Broken Arrow	OK	Oklahoma	36.0363	-95.7836	82115	30
Reading	OH	Ohio	39.2227	-84.439	10565	30
Harrisburg	PA	Pennsylvania	40.2698	-76.8756	47826	30
New Haven	CT	Connecticut	41.3111	-72.9231	127286	30
Flagstaff	AZ	Arizona	35.1992	-111.631	58514	29
Lawrence	KS	Kansas	38.9599	-95.2532	85395	29
Troy	NY	New York	42.7383	-73.6808	48847	29
Bethlehem	PA	Pennsylvania	40.6262	-75.3757	74580	29
Trenton	NJ	New Jersey	40.2217	-74.7561	85955	29
Alpine	CA	California	32.8346	-116.771	13648	28
Willowbrook	CA	California	33.9175	-118.253	36319	28
Coachella	CA	California	33.6795	-116.174	31603	28
Orem	UT	Utah	40.2988	-111.696	91986	28
Springfield	MO	Missouri	37.1951	-93.2862	153889	28
Boca Raton	FL	Florida	26.3687	-80.1001	78182	28
Roanoke	VA	Virginia	37.2769	-79.9557	93048	28
York	PA	Pennsylvania	39.9627	-76.728	42328	28
Twin Falls	ID	Idaho	42.5614	-114.464	38806	27
San Leandro	CA	California	37.7107	-122.153	81853	27
Los Altos	CA	California	37.3682	-122.098	28020	27
Chula Vista	CA	California	32.6279	-117.048	222892	27
Chino Hills	CA	California	33.9753	-117.723	77414	27
Joplin	MO	Missouri	37.0778	-94.511	46728	27
Asheville	NC	North Carolina	35.5799	-82.5558	72627	27
Camden	NJ	New Jersey	39.9372	-75.1062	78045	27
La Canada Flintridge	CA	California	34.206	-118.2	20936	26
Banning	CA	California	33.9317	-116.898	27929	26
Gilbert	AZ	Arizona	33.3444	-111.762	149301	26
Fort Collins	CO	Colorado	40.5592	-105.078	131684	26
Columbine	CO	Colorado	39.5879	-105.069	24191	26
Stillwater	OK	Oklahoma	36.1215	-97.0685	43272	26
Fayetteville	AR	Arkansas	36.0764	-94.1609	71431	26
Idaho Falls	ID	Idaho	43.4918	-112.033	53683	26
Rochester	MI	Michigan	42.685	-83.1269	11988	26
Manchester	NH	New Hampshire	42.9863	-71.4516	113964	26
Des Plaines	IL	Illinois	42.0338	-87.8998	59150	26
Columbus	GA	Georgia	32.4896	-84.9404	187624	26
Greenville	SC	South Carolina	34.8443	-82.3854	56353	26
Princeton	NJ	New Jersey	40.3522	-74.6571	13889	26
Greenbelt	MD	Maryland	39.0005	-76.8883	22382	26
Orange	NJ	New Jersey	40.7683	-74.236	32914	26
Concord	CA	California	37.9678	-122.015	127722	25
Antioch	CA	California	37.9924	-121.802	104919	25
San Juan Capistrano	CA	California	33.4995	-117.662	62820	25
Barstow	CA	California	34.8763	-117.035	22822	25
Amarillo	TX	Texas	35.1993	-101.845	183256	25
Paris	TX	Texas	33.6625	-95.5477	26696	25
Vicksburg	MS	Mississippi	32.336	-90.8754	25663	25
Columbus	IN	Indiana	39.214	-85.9111	40826	25
Hampton	VA	Virginia	37.0349	-76.3601	146993	25
Bethesda	MD	Maryland	38.9847	-77.1131	57809	25
Annapolis	MD	Maryland	38.9729	-76.5012	37535	25
El Centro	CA	California	32.7881	-115.558	41526	24
Midland	TX	Texas	32.0051	-102.099	99785	24
Norman	OK	Oklahoma	35.2216	-97.4182	104055	24
Waco	TX	Texas	31.5515	-97.1559	120151	24
Lake Charles	LA	Louisiana	30.2147	-93.2085	72003	24
Saginaw	MI	Michigan	43.4209	-83.9508	59615	24
Pontiac	MI	Michigan	42.646	-83.2926	67873	24
Binghamton	NY	New York	42.1022	-75.9118	46445	24
Homestead	FL	Florida	25.4712	-80.4681	40531	24
Madison	AL	Alabama	34.7151	-86.7396	35967	24
Seymour	IN	Indiana	38.9564	-85.8901	18318	24
Atlantic City	NJ	New Jersey	39.365	-74.439	41432	24
SeaTac	WA	Washington	47.4414	-122.293	27139	23
St George	UT	Utah	37.0953	-113.578	72459	23
Eureka	CA	California	40.79	-124.163	26807	23
San Ramon	CA	California	37.7574	-121.952	51225	23
La Palma	CA	California	33.8493	-118.044	15976	23
Sunrise	FL	Florida	26.1571	-80.286	91252	23
Jackson	TN	Tennessee	35.6331	-88.8208	62766	23
Auburn	IN	Indiana	41.3655	-85.0564	12545	23
Chattanooga	TN	Tennessee	35.0455	-85.2673	159189	23
Montecito	CA	California	34.4337	-119.632	10162	22
Hayward	CA	California	37.6436	-122.077	147573	22
Midvale	UT	Utah	40.614	-111.888	27647	22
Highlands Ranch	CO	Colorado	39.5445	-104.968	90319	22
Richardson	TX	Texas	32.9656	-96.7157	100516	22
Bismarck	ND	North Dakota	46.8133	-100.779	59344	22
Holland	MI	Michigan	42.777	-86.1066	36750	22
South Bend	IN	Indiana	41.6726	-86.2552	106669	22
Green	OH	Ohio	40.9567	-81.4812	24195	22
Macon	GA	Georgia	32.8348	-83.6517	94694	22
Athens	GA	Georgia	33.9555	-83.3832	112171	22
Chapel Hill	NC	North Carolina	35.9259	-79.0395	50157	22
Allentown	PA	Pennsylvania	40.6017	-75.4773	110279	22
Long Beach	NY	New York	40.5882	-73.6681	35228	22
Montclair	NJ	New Jersey	40.8222	-74.212	38796	22
Arlington	WA	Washington	48.1811	-122.139	15028	21
Redmond	WA	Washington	47.6694	-122.124	47777	21
Missoula	MT	Montana	46.8626	-114.012	61464	21
Martinez	CA	California	38.0006	-122.12	36856	21
Milpitas	CA	California	37.4346	-121.895	66520	21
Perris	CA	California	33.7966	-117.224	53740	21
Indio	CA	California	33.7199	-116.232	80922	21
Castle Rock	CO	Colorado	39.3808	-104.851	36769	21
Corpus Christi	TX	Texas	27.7429	-97.4019	293505	21
Wausau	WI	Wisconsin	44.9612	-89.6388	39358	21
Key West	FL	Florida	24.5592	-81.784	25080	21
Aventura	FL	Florida	25.9643	-80.1358	30886	21
Bay Village	OH	Ohio	41.4842	-81.9266	15189	21
Charleston	WV	West Virginia	38.3495	-81.6333	50697	21
Folsom	CA	California	38.6721	-121.158	70673	20
Poway	CA	California	32.9699	-117.038	49525	20
Santee	CA	California	32.8482	-116.988	54022	20
Palm Desert	CA	California	33.7255	-116.369	48532	20
Paradise	NV	Nevada	36.0821	-115.125	222370	20
Las Cruces	NM	New Mexico	32.3197	-106.765	86870	20
Miami	OK	Oklahoma	36.8835	-94.876	13905	20
Tyler	TX	Texas	32.3342	-95.2999	90776	20
Katy	TX	Texas	29.7926	-95.8224	13877	20
Aurora	IL	Illinois	41.7599	-88.2985	176279	20
Canton	OH	Ohio	40.805	-81.3758	78780	20
Morristown	NJ	New Jersey	40.7989	-74.4785	19429	20
Hoboken	NJ	New Jersey	40.7449	-74.0329	43966	20
Foster City	CA	California	37.5513	-122.266	29503	19
Laguna Hills	CA	California	33.5996	-117.7	32709	19
Maywood	CA	California	33.9879	-118.187	28661	19
Columbia	MO	Missouri	38.9484	-92.3338	92485	19
Taylor	TX	Texas	30.5724	-97.4165	14691	19
Galveston	TX	Texas	29.2811	-94.8259	60503	19
Peoria	IL	Illinois	40.7207	-89.6094	113121	19
Madison	IN	Indiana	38.7501	-85.3954	12343	19
Myrtle Beach	SC	South Carolina	33.7042	-78.8755	24023	19
Ashland	OR	Oregon	42.1914	-122.701	21608	18
Corvallis	OR	Oregon	44.5708	-123.276	51828	18
Richmond	CA	California	37.9369	-122.342	105522	18
El Cajon	CA	California	32.7983	-116.96	95567	18
Dana Point	CA	California	33.4722	-117.693	36884	18
Lomita	CA	California	33.7934	-118.316	20564	18
Moreno Valley	CA	California	33.9263	-117.228	184969	18
Clinton	UT	Utah	41.1394	-112.053	18765	18
Jefferson City	MO	Missouri	38.573	-92.1893	38718	18
Mesquite	TX	Texas	32.7829	-96.6099	133486	18
Orange	TX	Texas	30.1092	-93.7591	18077	18
Duluth	MN	Minnesota	46.7804	-92.1171	86957	18
East Lansing	MI	Michigan	42.7404	-84.4817	48622	18
Burlington	VT	Vermont	44.4847	-73.2232	39107	18
Anderson	IN	Indiana	40.1	-85.6815	58467	18
Wilson	NC	North Carolina	35.7311	-77.9235	47132	18
Juneau	AK	Alaska	58.3514	-134.512	31592	17
Livermore	CA	California	37.6855	-121.764	80620	17
Atwater	CA	California	37.3542	-120.603	26463	17
Fallbrook	CA	California	33.3717	-117.236	31798	17
Solana Beach	CA	California	32.9954	-117.26	12915	17
Fillmore	CA	California	34.4013	-118.918	14941	17
Goodyear	AZ	Arizona	33.3897	-112.399	49833	17
Golden	CO	Colorado	39.7468	-105.211	17963	17
Cheyenne	WY	Wyoming	41.1455	-104.802	54750	17
Mount Pleasant	TX	Texas	33.1579	-94.9701	14386	17
Butte	MT	Montana	45.9609	-112.563	32427	17
Sioux City	IA	Iowa	42.498	-96.3957	84054	17
Appleton	WI	Wisconsin	44.2655	-88.4017	72161	17
Clemson	SC	South Carolina	34.6849	-82.8148	12466	17
Winston Salem	NC	North Carolina	36.1028	-80.2605	200867	17
Chantilly	VA	Virginia	38.875	-77.4026	47970	17
Garden City	NY	New York	40.7269	-73.6497	21648	17
Fairfield	CA	California	38.2578	-122.054	106906	16
Burlingame	CA	California	37.5832	-122.364	28442	16
Newark	CA	California	37.5356	-122.034	43203	16
Modesto	CA	California	37.6615	-120.995	211551	16
Dixon	CA	California	38.4491	-121.827	17579	16
Vineyard	CA	California	38.4645	-121.347	18436	16
Encinitas	CA	California	33.0444	-117.272	63374	16
Sierra Madre	CA	California	34.1648	-118.051	11020	16
Montclair	CA	California	34.071	-117.698	36798	16
Victorville	CA	California	34.5205	-117.345	98612	16
Surprise	AZ	Arizona	33.6518	-112.397	80263	16
Las Vegas	NM	New Mexico	35.597	-105.223	13842	16
Rio Rancho	NM	New Mexico	35.2862	-106.671	68628	16
Moore	OK	Oklahoma	35.3388	-97.4876	48619	16
Buffalo	MN	Minnesota	45.1832	-93.8655	13945	16
Vero Beach	FL	Florida	27.6418	-80.3911	18945	16
Springfield	IL	Illinois	39.7833	-89.6504	112701	16
Lawrence	IN	Indiana	39.8627	-85.9943	42356	16
Evansville	IN	Indiana	37.9772	-87.5506	118683	16
Adrian	MI	Michigan	41.8965	-84.0378	22132	16
Alpharetta	GA	Georgia	34.0733	-84.2811	44798	16
Reston	VA	Virginia	38.9546	-77.3464	59949	16
Fairfax	VA	Virginia	38.8526	-77.3044	22823	16
Butler	PA	Pennsylvania	40.8607	-79.8948	15063	16
Wilkes Barre	PA	Pennsylvania	41.2446	-75.8779	41387	16
Asbury Park	NJ	New Jersey	40.2224	-74.0121	16907	16
Hilo	HI	Hawaii	19.7025	-155.083	45567	15
Medford	OR	Oregon	42.332	-122.862	70077	15
Kent	WA	Washington	47.3827	-122.227	85589	15
Santa Paula	CA	California	34.3558	-119.068	29742	15
Henderson	NV	Nevada	36.0292	-115.025	248849	15
Denton	TX	Texas	33.2163	-97.1292	95249	15
Flower Mound	TX	Texas	33.0317	-97.0788	63844	15
Baytown	TX	Texas	29.7438	-94.9658	72565	15
Pasadena	TX	Texas	29.6762	-95.1738	149734	15
Brandon	FL	Florida	27.9347	-82.2891	97853	15
Brentwood	TN	Tennessee	35.9982	-86.7926	27100	15
Fairview Heights	IL	Illinois	38.5939	-89.9966	15623	15
DeKalb	IL	Illinois	41.9313	-88.7502	44395	15
Carmel	IN	Indiana	39.9729	-86.1079	46789	15
Monroe	MI	Michigan	41.9181	-83.3935	22731	15
Oregon	OH	Ohio	41.6491	-83.4615	19569	15
Barberton	OH	Ohio	41.0158	-81.6059	27294	15
Fayetteville	NC	North Carolina	35.0667	-78.9176	119208	15
Vienna	VA	Virginia	38.8992	-77.2607	14389	15
Springfield	VA	Virginia	38.7887	-77.1794	34727	15
Falls Church	VA	Virginia	38.8845	-77.1762	10655	15
Newark	DE	Delaware	39.6791	-75.758	29858	15
Kirkland	WA	Washington	47.6858	-122.192	47265	14
Hercules	CA	California	38.0075	-122.259	22357	14
Menlo Park	CA	California	37.4542	-122.179	30889	14
Cupertino	CA	California	37.3175	-122.042	51941	14
Tracy	CA	California	37.738	-121.434	76894	14
Rancho Palos Verdes	CA	California	33.7582	-118.364	42624	14
Yorba Linda	CA	California	33.886	-117.789	66726	14
Odessa	TX	Texas	31.8633	-102.365	93741	14
Olathe	KS	Kansas	38.8808	-94.8032	113433	14
Laredo	TX	Texas	27.5244	-99.4906	221903	14
Baker	LA	Louisiana	30.5856	-91.1571	13545	14
Bloomington	MN	Minnesota	44.8337	-93.31	84608	14
Battle Creek	MI	Michigan	42.3121	-85.204	53643	14
Dearborn	MI	Michigan	42.3146	-83.2166	95888	14
Bradenton	FL	Florida	27.4882	-82.5777	54658	14
South Miami	FL	Florida	25.7103	-80.2952	11158	14
Franklin	TN	Tennessee	35.9291	-86.8574	48871	14
Clinton	IA	Iowa	41.8469	-90.2073	27063	14
Rockville	MD	Maryland	39.0837	-77.1482	53641	14
White Plains	NY	New York	41.0235	-73.7618	56158	14
Bridgeport	CT	Connecticut	41.1886	-73.1959	144359	14
Paso Robles	CA	California	35.627	-120.678	29073	13
San Rafael	CA	California	37.9833	-122.524	57357	13
Sparks	NV	Nevada	39.5545	-119.736	81231	13
Bonita	CA	California	32.6584	-117.035	12841	13
San Clemente	CA	California	33.4378	-117.62	55257	13
Wildomar	CA	California	33.6075	-117.26	20099	13
Bullhead City	AZ	Arizona	35.1156	-114.589	45844	13
Kingman	AZ	Arizona	35.2084	-114.026	24331	13
Blythe	CA	California	33.6172	-114.589	13099	13
Ogden	UT	Utah	41.2277	-111.961	83024	13
Roswell	NM	New Mexico	33.3872	-104.528	45406	13
Gillette	WY	Wyoming	44.2827	-105.505	21546	13
Pocatello	ID	Idaho	42.8752	-112.447	52961	13
Hoffman Estates	IL	Illinois	42.0632	-88.1193	48980	13
Arlington Heights	IL	Illinois	42.095	-87.9809	74495	13
North Chicago	IL	Illinois	42.3223	-87.8545	35027	13
Jackson	MI	Michigan	42.2441	-84.4072	36737	13
Davenport	IA	Iowa	41.543	-90.5907	100227	13
Washington	IL	Illinois	40.7039	-89.4206	11973	13
Lincoln	IL	Illinois	40.1499	-89.3675	15201	13
Fort Wayne	IN	Indiana	41.0783	-85.1265	205348	13
Duluth	GA	Georgia	34.0031	-84.1455	25689	13
Florence	SC	South Carolina	34.1841	-79.7741	31498	13
Morgantown	WV	West Virginia	39.6337	-79.9507	27789	13
Fort Lee	NJ	New Jersey	40.8499	-73.975	37654	13
Bellingham	WA	Washington	48.7502	-122.475	76336	12
Hillsboro	OR	Oregon	45.5238	-122.943	85011	12
Yakima	WA	Washington	46.5967	-120.53	74257	12
Walnut Creek	CA	California	37.91	-122.047	65829	12
Daly City	CA	California	37.6907	-122.466	105556	12
Los Gatos	CA	California	37.236	-121.962	28807	12
Ramona	CA	California	33.0359	-116.871	16380	12
Lake Forest	CA	California	33.6416	-117.691	60679	12
Westmont	CA	California	33.9415	-118.302	32669	12
Hesperia	CA	California	34.4129	-117.306	80644	12
La Quinta	CA	California	33.6754	-116.297	39071	12
Logan	UT	Utah	41.7379	-111.831	48486	12
Broomfield	CO	Colorado	39.9318	-105.066	46571	12
Bozeman	MT	Montana	45.6779	-111.047	32273	12
Great Falls	MT	Montana	47.5037	-111.286	55504	12
Burnsville	MN	Minnesota	44.7561	-93.2812	63733	12
Northbrook	IL	Illinois	42.1292	-87.8407	33334	12
Glenview	IL	Illinois	42.0794	-87.8156	45135	12
Augusta	ME	Maine	44.3235	-69.7653	18979	12
Largo	FL	Florida	27.9084	-82.7778	70667	12
Ocala	FL	Florida	29.1877	-82.1306	51868	12
Meridian	MS	Mississippi	32.3748	-88.7042	39103	12
Murfreesboro	TN	Tennessee	35.8577	-86.3947	89047	12
Naperville	IL	Illinois	41.7498	-88.1557	151586	12
West Chicago	IL	Illinois	41.8884	-88.2097	25901	12
Sandy Springs	GA	Georgia	33.9374	-84.3686	96707	12
Arnold	MD	Maryland	39.0473	-76.4966	23580	12
Beacon	NY	New York	41.5042	-73.9656	14685	12
Danbury	CT	Connecticut	41.4034	-73.4607	81299	12
Huntington	NY	New York	40.8778	-73.4137	18819	12
King City	CA	California	36.2113	-121.128	11969	11
Lindsay	CA	California	36.2072	-119.089	11404	11
Campbell	CA	California	37.2839	-121.955	38774	11
Gilroy	CA	California	37.012	-121.58	46789	11
Seaside	CA	California	36.6158	-121.834	34493	11
Oakley	CA	California	37.9935	-121.718	30910	11
Madera	CA	California	36.9634	-120.067	53592	11
San Marcos	CA	California	33.1421	-117.17	69600	11
Norco	CA	California	33.9271	-117.561	27571	11
Rancho Mirage	CA	California	33.7692	-116.421	18002	11
Grand Junction	CO	Colorado	39.0805	-108.559	47597	11
Lakewood	CO	Colorado	39.7063	-105.103	144369	11
Abilene	TX	Texas	32.4464	-99.7455	115018	11
Frisco	TX	Texas	33.1413	-96.8131	83341	11
Manhattan	KS	Kansas	39.1901	-96.5868	46163	11
Mission	TX	Texas	26.2114	-98.3213	67993	11
Beaumont	TX	Texas	30.0799	-94.1267	115472	11
La Crosse	WI	Wisconsin	43.8132	-91.2331	51289	11
Royal Oak	MI	Michigan	42.5046	-83.1506	59575	11
Springfield	MA	Massachusetts	42.1124	-72.5475	153670	11
Kissimmee	FL	Florida	28.304	-81.4129	62558	11
Winter Park	FL	Florida	28.5962	-81.3465	24553	11
Boynton Beach	FL	Florida	26.5281	-80.0764	66740	11
Washington	MO	Missouri	38.5519	-91.0133	14242	11
Champaign	IL	Illinois	40.113	-88.2612	70918	11
Evanston	IL	Illinois	42.0464	-87.6946	73919	11
Whitehall	OH	Ohio	39.9637	-82.8824	18833	11
Washington	OH	Ohio	39.5363	-83.4356	13988	11
Carrboro	NC	North Carolina	35.9204	-79.0839	17221	11
Cary	NC	North Carolina	35.7789	-78.8002	118643	11
McLean	VA	Virginia	38.9283	-77.1754	39893	11
Indiana	PA	Pennsylvania	40.6211	-79.1549	15124	11
Hershey	PA	Pennsylvania	40.2784	-76.6512	13055	11
Columbia	MD	Maryland	39.2036	-76.857	94314	11
Silver Spring	MD	Maryland	39.0042	-77.019	80336	11
Clifton	NJ	New Jersey	40.8679	-74.1545	82384	11
Hauppauge	NY	New York	40.8182	-73.2069	20895	11
Dallas	OR	Oregon	44.9211	-123.316	13855	10
Auburn	WA	Washington	47.3023	-122.215	42387	10
Everett	WA	Washington	47.9634	-122.201	96885	10
Pacifica	CA	California	37.6227	-122.486	38329	10
Hollister	CA	California	36.8471	-121.398	37385	10
Merced	CA	California	37.306	-120.478	73956	10
Fair Oaks	CA	California	38.6513	-121.259	29460	10
Laguna Niguel	CA	California	33.5319	-117.702	65504	10
Lennox	CA	California	33.9398	-118.357	23731	10
Addison	TX	Texas	32.9577	-96.8351	15040	10
Kearney	NE	Nebraska	40.7007	-99.0811	29432	10
Lenexa	KS	Kansas	38.9647	-94.7595	45116	10
Council Bluffs	IA	Iowa	41.2537	-95.8624	60082	10
Ames	IA	Iowa	42.0273	-93.6316	55463	10
Kilgore	TX	Texas	32.3855	-94.8685	11462	10
Pine Bluff	AR	Arkansas	34.2166	-92.0231	52642	10
Hope	AR	Arkansas	33.6678	-93.5899	10769	10
Galena Park	TX	Texas	29.7389	-95.2372	10735	10
Eau Claire	WI	Wisconsin	44.8146	-91.4927	63906	10
Rochester	MN	Minnesota	44.0258	-92.4732	98280	10
Grayslake	IL	Illinois	42.3483	-88.0324	22200	10
Waukegan	IL	Illinois	42.3725	-87.8615	93939	10
Greece	NY	New York	43.2091	-77.7003	14425	10
Watertown	NY	New York	43.9756	-75.9065	27124	10
Portsmouth	NH	New Hampshire	43.067	-70.7728	21450	10
Somerville	MA	Massachusetts	42.3905	-71.1037	78688	10
Harvey	LA	Louisiana	29.8911	-90.0693	20177	10
Florida Ridge	FL	Florida	27.5745	-80.3917	18983	10
Palm Beach Gardens	FL	Florida	26.8286	-80.11	44070	10
Weston	FL	Florida	26.1075	-80.3882	63443	10
Coral Gables	FL	Florida	25.7282	-80.271	44500	10
Joliet	IL	Illinois	41.533	-88.1089	137417	10
Highland	IN	Indiana	41.5499	-87.4581	23737	10
Delaware	OH	Ohio	40.2989	-83.072	33006	10
Lakewood	OH	Ohio	41.4809	-81.8004	53761	10
Dothan	AL	Alabama	31.2272	-85.4073	62820	10
Orangeburg	SC	South Carolina	33.4968	-80.8622	13438	10
Frederick	MD	Maryland	39.4263	-77.4204	60219	10
Kingston	NY	New York	41.9289	-74.0041	24248	10
Wayne	NJ	New Jersey	40.9421	-74.2505	54970	10
Teaneck	NJ	New Jersey	40.891	-74.0112	40110	10
Baldwin	NY	New York	40.6633	-73.6106	23315	10
Beaverton	OR	Oregon	45.4797	-122.81	87184	9
Pullman	WA	Washington	46.7326	-117.172	31267	9
Morro Bay	CA	California	35.379	-120.853	10372	9
El Cerrito	CA	California	37.9174	-122.305	23616	9
National City	CA	California	32.6709	-117.093	55391	9
West Carson	CA	California	33.8263	-118.293	22239	9
East San Gabriel	CA	California	34.1191	-118.082	15189	9
Louisville	CO	Colorado	39.976	-105.144	18605	9
Loveland	CO	Colorado	40.4048	-105.086	57097	9
Greenwood Village	CO	Colorado	39.6159	-104.911	13636	9
Canyon	TX	Texas	34.9793	-101.926	12817	9
Wichita Falls	TX	Texas	33.897	-98.5149	103927	9
Cedar Rapids	IA	Iowa	41.9831	-91.6685	126197	9
Alexandria	LA	Louisiana	31.2928	-92.4592	46021	9
Victoria	TX	Texas	28.8169	-96.9935	61578	9
Casper	WY	Wyoming	42.8347	-106.325	52143	9
Helena	MT	Montana	46.5958	-112.027	26007	9
Sioux Falls	SD	South Dakota	43.5363	-96.7318	144946	9
Marshall	MN	Minnesota	44.4472	-95.7879	12948	9
Mankato	MN	Minnesota	44.1645	-93.9938	35412	9
Muskegon	MI	Michigan	43.2266	-86.2477	40259	9
Kalamazoo	MI	Michigan	42.2792	-85.5839	76797	9
Whitewater	WI	Wisconsin	42.835	-88.7361	13770	9
Southfield	MI	Michigan	42.4796	-83.245	78925	9
Rome	NY	New York	43.2195	-75.4633	34226	9
Utica	NY	New York	43.0966	-75.2319	59401	9
Auburn	NY	New York	42.9317	-76.5648	28288	9
Burlington	MA	Massachusetts	42.5064	-71.2001	23197	9
Framingham	MA	Massachusetts	42.2998	-71.4266	67491	9
Quincy	MA	Massachusetts	42.2606	-71.0059	90411	9
Tupelo	MS	Mississippi	34.2596	-88.7259	35188	9
Gulfport	MS	Mississippi	30.4016	-89.0762	69925	9
Sanford	FL	Florida	28.7933	-81.2766	45972	9
Venice	FL	Florida	27.0987	-82.439	19553	9
Miramar	FL	Florida	25.9788	-80.2825	111858	9
Florence	AL	Alabama	34.8203	-87.6629	36064	9
Warrenville	IL	Illinois	41.8263	-88.1895	13916	9
Cicero	IL	Illinois	41.8452	-87.7599	88256	9
Munster	IN	Indiana	41.5515	-87.5014	22251	9
Steubenville	OH	Ohio	40.3655	-80.6315	18529	9
High Point	NC	North Carolina	35.9705	-79.9975	93436	9
Hickory	NC	North Carolina	35.7377	-81.3284	39034	9
Chester	PA	Pennsylvania	39.8471	-75.3727	36612	9
Dover	DE	Delaware	39.1619	-75.5268	34999	9
Sayreville	NJ	New Jersey	40.4658	-74.324	43828	9
Union	NJ	New Jersey	40.697	-74.2704	56214	9
Elizabeth	NJ	New Jersey	40.6622	-74.2091	128095	9
Marysville	WA	Washington	48.0627	-122.163	30173	8
Arcata	CA	California	40.8728	-124.083	17535	8
Visalia	CA	California	36.3241	-119.307	111438	8
Santa Maria	CA	California	34.9514	-120.433	86591	8
Goleta	CA	California	34.4405	-119.814	58261	8
Half Moon Bay	CA	California	37.4588	-122.437	12356	8
San Bruno	CA	California	37.6253	-122.425	40859	8
Alamo	CA	California	37.859	-122.033	16354	8
Danville	CA	California	37.8115	-121.974	51566	8
Rosemont	CA	California	38.5495	-121.356	23983	8
Marysville	CA	California	39.1493	-121.586	12380	8
Palos Verdes Estates	CA	California	33.787	-118.397	13771	8
Ridgecrest	CA	California	35.6209	-117.676	26518	8
Bloomington	CA	California	34.0595	-117.399	21911	8
Peoria	AZ	Arizona	33.6497	-112.252	139804	8
Parker	CO	Colorado	39.5195	-104.766	35971	8
Westminster	CO	Colorado	39.8734	-105.057	106900	8
Edmond	OK	Oklahoma	35.6572	-97.4649	78795	8
Coppell	TX	Texas	32.9673	-96.9866	38391	8
Liberal	KS	Kansas	37.0434	-100.928	20519	8
Hastings	NE	Nebraska	40.5893	-98.3917	24720	8
McKinney	TX	Texas	33.1972	-96.6398	106767	8
Garland	TX	Texas	32.9073	-96.6352	225018	8
Harrison	AR	Arkansas	36.2372	-93.1137	12518	8
West Monroe	LA	Louisiana	32.5108	-92.14	12897	8
Bryan	TX	Texas	30.6655	-96.3667	69277	8
Minot	ND	North Dakota	48.2332	-101.292	35959	8
Grand Forks	ND	North Dakota	47.9123	-97.0549	50374	8
Neenah	WI	Wisconsin	44.174	-88.4685	24711	8
Winnetka	IL	Illinois	42.1062	-87.738	12210	8
Bay City	MI	Michigan	43.592	-83.8895	36047	8
Bloomfield	MI	Michigan	42.5763	-83.267	42461	8
Beverly Hills	MI	Michigan	42.5246	-83.2331	10289	8
Lexington	MA	Massachusetts	42.4443	-71.2269	29993	8
Long Beach	MS	Mississippi	30.3525	-89.1596	14258	8
St Augustine	FL	Florida	29.8943	-81.3132	13530	8
Apopka	FL	Florida	28.6761	-81.5106	32271	8
Oviedo	FL	Florida	28.6596	-81.1958	33973	8
Martin	TN	Tennessee	36.3418	-88.8516	10289	8
Moline	IL	Illinois	41.491	-90.502	43347	8
Bloomington	IL	Illinois	40.4776	-88.9835	73840	8
Bradley	IL	Illinois	41.1463	-87.8591	13596	8
Jeffersonville	IN	Indiana	38.2957	-85.7315	29148	8
Richmond	IN	Indiana	39.8302	-84.8907	38424	8
Huntington	IN	Indiana	40.8821	-85.4956	17187	8
Defiance	OH	Ohio	41.2819	-84.3629	16014	8
Athens	OH	Ohio	39.3294	-82.0962	21008	8
Huntington	WV	West Virginia	38.413	-82.4336	49107	8
Kennesaw	GA	Georgia	34.0252	-84.6159	28713	8
Marietta	GA	Georgia	33.9534	-84.5406	65440	8
Decatur	GA	Georgia	33.7714	-84.2977	18512	8
Gainesville	GA	Georgia	34.3045	-83.8339	30540	8
Mount Pleasant	SC	South Carolina	32.8232	-79.8455	61721	8
Leesburg	VA	Virginia	39.1092	-77.5579	44575	8
Elkton	MD	Maryland	39.61	-75.8259	14381	8
West Chester	PA	Pennsylvania	39.9587	-75.6051	18678	8
Somerset	NJ	New Jersey	40.4985	-74.4838	23929	8
Newport News	VA	Virginia	37.071	-76.4846	182973	8
Port Washington	NY	New York	40.8289	-73.6867	15175	8
Roosevelt	NY	New York	40.6792	-73.5855	15831	8
Stony Brook	NY	New York	40.9064	-73.1284	14033	8
Storrs	CT	Connecticut	41.8062	-72.2562	13352	8
Newport	RI	Rhode Island	41.488	-71.3126	25786	8
College	AK	Alaska	64.8483	-147.827	12717	7
Aloha	OR	Oregon	45.4902	-122.872	48048	7
Bothell	WA	Washington	47.7717	-122.204	33291	7
Tulare	CA	California	36.2066	-119.342	49725	7
Mill Valley	CA	California	37.9055	-122.543	13782	7
Clayton	CA	California	37.9407	-121.934	11158	7
South Lake Tahoe	CA	California	38.9292	-119.984	26411	7
Lodi	CA	California	38.1288	-121.281	65046	7
Roseville	CA	California	38.7524	-121.289	112025	7
Clovis	CA	California	36.8194	-119.695	88424	7
Selma	CA	California	36.5727	-119.613	22950	7
Colton	CA	California	34.0649	-117.322	53417	7
Hemet	CA	California	33.742	-116.983	70705	7
Pahrump	NV	Nevada	36.2087	-116.012	32567	7
Sandy	UT	Utah	40.5724	-111.86	89981	7
Laramie	WY	Wyoming	41.3129	-105.587	28111	7
Pueblo	CO	Colorado	38.2669	-104.62	107075	7
Grapevine	TX	Texas	32.935	-97.0858	46328	7
Grand Prairie	TX	Texas	32.7153	-97.0169	148975	7
Hays	KS	Kansas	38.8794	-99.3223	19702	7
Salina	KS	Kansas	38.8243	-97.6072	46458	7
Bellevue	NE	Nebraska	41.1585	-95.9341	46650	7
Texarkana	TX	Texas	33.4372	-94.0674	36553	7
Bentonville	AR	Arkansas	36.3667	-94.2134	28357	7
New Braunfels	TX	Texas	29.7017	-98.1236	46088	7
Rapid City	SD	South Dakota	44.0762	-103.228	63735	7
Apple Valley	MN	Minnesota	44.744	-93.2062	52453	7
Cottage Grove	MN	Minnesota	44.8254	-92.9349	34258	7
Livonia	MI	Michigan	42.3951	-83.3656	96875	7
Wayne	MI	Michigan	42.2782	-83.3787	18540	7
Ithaca	NY	New York	42.4436	-76.5001	30157	7
Beverly	MA	Massachusetts	42.561	-70.8757	40441	7
Lowell	MA	Massachusetts	42.6395	-71.3146	106600	7
Newton	MA	Massachusetts	42.3377	-71.2099	84184	7
Raceland	LA	Louisiana	29.7226	-90.6052	10773	7
Palm Coast	FL	Florida	29.5381	-81.2234	66877	7
Casselberry	FL	Florida	28.6603	-81.3233	24957	7
Lake Mary	FL	Florida	28.7576	-81.329	12994	7
Jupiter	FL	Florida	26.926	-80.105	51954	7
Plantation	FL	Florida	26.1244	-80.2495	87225	7
Urbana	IL	Illinois	40.1097	-88.2042	39102	7
Lisle	IL	Illinois	41.7918	-88.0878	23447	7
Lombard	IL	Illinois	41.876	-88.0151	43737	7
Hammond	IN	Indiana	41.6112	-87.4931	81317	7
Lafayette	IN	Indiana	40.4106	-86.8747	58037	7
Bowling Green	KY	Kentucky	36.9817	-86.4444	54020	7
Kettering	OH	Ohio	39.6973	-84.1523	55589	7
Lima	OH	Ohio	40.7407	-84.115	38875	7
Kent	OH	Ohio	41.1504	-81.3611	28845	7
Warren	OH	Ohio	41.2382	-80.8146	44538	7
Lawrenceville	GA	Georgia	33.9531	-83.9925	31939	7
Spartanburg	SC	South Carolina	34.9468	-81.9276	38904	7
North Charleston	SC	South Carolina	32.8854	-80.0169	82137	7
Hopewell	VA	Virginia	37.2904	-77.3034	22622	7
Scranton	PA	Pennsylvania	41.4106	-75.6674	75029	7
Woodbridge	NJ	New Jersey	40.5571	-74.2832	19092	7
Poughkeepsie	NY	New York	41.7001	-73.9229	31201	7
Paramus	NJ	New Jersey	40.9471	-74.0705	26809	7
New Bedford	MA	Massachusetts	41.6518	-70.9337	96834	7
Issaquah	WA	Washington	47.5356	-122.043	13545	6
Tualatin	OR	Oregon	45.3748	-122.77	25765	6
Grass Valley	CA	California	39.2192	-121.058	11851	6
Delano	CA	California	35.7696	-119.246	45300	6
Carpinteria	CA	California	34.399	-119.516	14782	6
Rohnert Park	CA	California	38.3472	-122.695	43251	6
Vacaville	CA	California	38.3538	-121.973	94546	6
Pittsburg	CA	California	38.015	-121.892	62164	6
Carson	NV	Nevada	39.1609	-119.754	56641	6
Patterson	CA	California	37.473	-121.133	20769	6
Coronado	CA	California	32.6782	-117.173	24943	6
Imperial Beach	CA	California	32.5783	-117.117	26721	6
Rancho Santa Margarita	CA	California	33.6415	-117.595	51070	6
Yucaipa	CA	California	34.0303	-117.049	51016	6
Beaumont	CA	California	33.9241	-116.974	17545	6
Lake Havasu City	AZ	Arizona	34.49	-114.309	54336	6
Gallup	NM	New Mexico	35.5238	-108.734	20178	6
Durango	CO	Colorado	37.2787	-107.871	15241	6
Taylorsville	UT	Utah	40.6549	-111.949	57977	6
Bountiful	UT	Utah	40.8796	-111.872	43709	6
American Fork	UT	Utah	40.3842	-111.792	26853	6
South Jordan	UT	Utah	40.5616	-111.961	40457	6
Arvada	CO	Colorado	39.82	-105.111	101818	6
Greeley	CO	Colorado	40.4151	-104.724	96400	6
Carlsbad	NM	New Mexico	32.4119	-104.236	25073	6
Duncan	OK	Oklahoma	34.5166	-97.9494	22575	6
Bartlesville	OK	Oklahoma	36.7472	-95.9595	34880	6
Sherman	TX	Texas	33.6411	-96.61	37265	6
Bixby	OK	Oklahoma	35.9609	-95.8783	17068	6
North Little Rock	AR	Arkansas	34.7808	-92.2569	60386	6
Bossier City	LA	Louisiana	32.5177	-93.6914	60939	6
Round Rock	TX	Texas	30.5149	-97.6726	85593	6
College Station	TX	Texas	30.6014	-96.3145	76850	6
Pearland	TX	Texas	29.5543	-95.296	54159	6
Jennings	LA	Louisiana	30.2222	-92.6569	10594	6
Superior	WI	Wisconsin	46.7069	-92.0853	27709	6
Traverse City	MI	Michigan	44.7601	-85.6123	15705	6
Dubuque	IA	Iowa	42.5043	-90.6869	58399	6
Plymouth	MI	Michigan	42.37	-83.4819	27903	6
Troy	MI	Michigan	42.5801	-83.143	82215	6
Taylor	MI	Michigan	42.2318	-83.2648	63981	6
Bangor	ME	Maine	44.8109	-68.783	31685	6
Reading	MA	Massachusetts	42.5259	-71.1099	23471	6
Waltham	MA	Massachusetts	42.3806	-71.235	60430	6
Concord	NH	New Hampshire	43.2201	-71.5491	44062	6
Destin	FL	Florida	30.3934	-86.4753	17302	6
Winter Springs	FL	Florida	28.6932	-81.2789	34996	6
Lakeland	FL	Florida	28.0412	-81.959	85232	6
Coral Springs	FL	Florida	26.2707	-80.2592	129076	6
Pembroke Pines	FL	Florida	26.0129	-80.3137	157563	6
Hialeah	FL	Florida	25.8605	-80.294	231667	6
North Miami	FL	Florida	25.895	-80.1857	61919	6
Hattiesburg	MS	Mississippi	31.316	-89.3087	45425	6
McComb	MS	Mississippi	31.2446	-90.4595	13165	6
Decatur	AL	Alabama	34.581	-86.9834	54999	6
Jackson	MO	Missouri	37.3799	-89.6581	12942	6
Schaumburg	IL	Illinois	42.0301	-88.0874	73283	6
St Charles	IL	Illinois	41.9137	-88.3108	33843	6
Skokie	IL	Illinois	42.037	-87.7401	63391	6
Tinley Park	IL	Illinois	41.5738	-87.8039	52259	6
Marion	IN	Indiana	40.5491	-85.6647	29781	6
Newport	KY	Kentucky	39.0887	-84.4902	16120	6
Muncie	IN	Indiana	40.1932	-85.3882	66895	6
Medina	OH	Ohio	41.1359	-81.8641	29303	6
Douglasville	GA	Georgia	33.7498	-84.7232	25930	6
Hendersonville	NC	North Carolina	35.3206	-82.4616	11296	6
Johnson City	TN	Tennessee	36.3354	-82.3728	58564	6
Fort Bragg	NC	North Carolina	35.1391	-78.9991	29456	6
Herndon	VA	Virginia	38.9715	-77.3887	23353	6
Manassas	VA	Virginia	38.7514	-77.4764	37862	6
Greensburg	PA	Pennsylvania	40.3045	-79.5445	15610	6
Middletown	NY	New York	41.4458	-74.4221	27312	6
New Brunswick	NJ	New Jersey	40.4883	-74.4478	51820	6
Williamsburg	VA	Virginia	37.2749	-76.7083	13149	6
Friendly	MD	Maryland	38.7501	-76.9743	12321	6
Secaucus	NJ	New Jersey	40.7876	-74.0618	15846	6
South Orange	NJ	New Jersey	40.7477	-74.2588	17365	6
Passaic	NJ	New Jersey	40.8574	-74.129	70759	6
Paterson	NJ	New Jersey	40.9155	-74.1629	153242	6
Pearl River	NY	New York	41.064	-74.0103	15679	6
New London	CT	Connecticut	41.3525	-72.1034	26658	6
Warwick	RI	Rhode Island	41.7181	-71.4152	87183	6
Kihei	HI	Hawaii	20.7559	-156.454	20304	5
Anacortes	WA	Washington	48.502	-122.624	16490	5
Pasco	WA	Washington	46.2385	-119.109	46304	5
Aberdeen	WA	Washington	46.9758	-123.819	16567	5
Renton	WA	Washington	47.4866	-122.195	55284	5
Nampa	ID	Idaho	43.5748	-116.564	71118	5
Elko	NV	Nevada	40.8364	-115.766	16705	5
Port Hueneme	CA	California	34.1603	-119.195	22667	5
Lompoc	CA	California	34.6462	-120.46	42518	5
Novato	CA	California	38.0934	-122.565	50929	5
San Carlos	CA	California	37.4992	-122.263	27953	5
Union City	CA	California	37.5922	-122.046	70980	5
Truckee	CA	California	39.3422	-120.204	16478	5
Turlock	CA	California	37.5057	-120.849	69214	5
Aliso Viejo	CA	California	33.5751	-117.725	45221	5
La Mesa	CA	California	32.7715	-117.023	54949	5
Mira Loma	CA	California	33.9846	-117.515	19855	5
Boulder City	NV	Nevada	35.9401	-114.885	15762	5
Nogales	AZ	Arizona	31.354	-110.939	21837	5
Paradise Valley	AZ	Arizona	33.5446	-111.956	14358	5
Layton	UT	Utah	41.0779	-111.955	65791	5
Draper	UT	Utah	40.5148	-111.873	36024	5
Waxahachie	TX	Texas	32.3999	-96.8473	25416	5
Belton	TX	Texas	31.0589	-97.4634	15561	5
Liberty	MO	Missouri	39.2409	-94.4265	27958	5
Fremont	NE	Nebraska	41.4397	-96.4899	25735	5
Mexico	MO	Missouri	39.1658	-91.8848	10815	5
Texarkana	AR	Arkansas	33.4331	-94.0205	28696	5
Owasso	OK	Oklahoma	36.2904	-95.8286	22843	5
Fort Smith	AR	Arkansas	35.3687	-94.3987	82719	5
Hot Springs	AR	Arkansas	34.4971	-93.0554	36981	5
Conway	AR	Arkansas	35.0873	-92.4533	53345	5
Lockhart	TX	Texas	29.8819	-97.676	12801	5
Edinburg	TX	Texas	26.3042	-98.1638	61191	5
The Woodlands	TX	Texas	30.1774	-95.5038	65067	5
Crowley	LA	Louisiana	30.2136	-92.3737	14002	5
Winona	MN	Minnesota	44.0482	-91.6472	27591	5
Brainerd	MN	Minnesota	46.3591	-94.1932	13587	5
Wisconsin Rapids	WI	Wisconsin	44.3868	-89.8231	18157	5
Barrington	IL	Illinois	42.1535	-88.1319	10375	5
Brookfield	WI	Wisconsin	43.0581	-88.1146	40160	5
Kentwood	MI	Michigan	42.8828	-85.6095	47861	5
Novi	MI	Michigan	42.4803	-83.4775	55270	5
Farmington	MI	Michigan	42.4619	-83.375	10374	5
Auburn Hills	MI	Michigan	42.6618	-83.2431	21249	5
Niagara Falls	NY	New York	43.0943	-79.0173	53681	5
Geneva	NY	New York	42.8696	-76.9888	13698	5
Schenectady	NY	New York	42.8041	-73.9293	62289	5
Northampton	MA	Massachusetts	42.3274	-72.6577	29000	5
Dedham	MA	Massachusetts	42.2446	-71.1655	23597	5
Nashua	NH	New Hampshire	42.751	-71.4808	91087	5
Lakeside	FL	Florida	30.1348	-81.7658	34719	5
Valdosta	GA	Georgia	30.8467	-83.2831	46386	5
Altamonte Springs	FL	Florida	28.6615	-81.392	44131	5
Punta Gorda	FL	Florida	26.9159	-82.0478	16956	5
Oldsmar	FL	Florida	28.0421	-82.6763	12912	5
Davie	FL	Florida	26.0814	-80.2802	84232	5
Delray Beach	FL	Florida	26.4591	-80.083	65093	5
Doral	FL	Florida	25.8081	-80.3533	35788	5
Troy	AL	Alabama	31.802	-85.9673	13712	5
Terre Haute	IN	Indiana	39.4696	-87.3898	59475	5
Orland Park	IL	Illinois	41.6116	-87.8543	54680	5
Michigan City	IN	Indiana	41.7094	-86.8869	32794	5
Mishawaka	IN	Indiana	41.6675	-86.1713	46511	5
Plainfield	IN	Indiana	39.6975	-86.3847	21607	5
Fishers	IN	Indiana	39.9562	-86.0128	57898	5
Murray	KY	Kentucky	36.6095	-88.3157	14947	5
Troy	OH	Ohio	40.0416	-84.2086	22791	5
Findlay	OH	Ohio	41.0428	-83.6422	40757	5
Westerville	OH	Ohio	40.1235	-82.9214	36998	5
Zanesville	OH	Ohio	39.946	-82.0121	25134	5
Marietta	OH	Ohio	39.4208	-81.4505	14090	5
Wooster	OH	Ohio	40.8093	-81.9373	25593	5
Ashland	KY	Kentucky	38.464	-82.6416	20791	5
Albany	GA	Georgia	31.5823	-84.1656	76687	5
Peachtree City	GA	Georgia	33.399	-84.5706	36575	5
Tucker	GA	Georgia	33.8517	-84.2215	27958	5
Cleveland	TN	Tennessee	35.1715	-84.8711	39290	5
Maryville	TN	Tennessee	35.7499	-83.9758	24833	5
Greeneville	TN	Tennessee	36.1682	-82.8225	15747	5
Parker	SC	South Carolina	34.8536	-82.4398	10833	5
Mooresville	NC	North Carolina	35.5843	-80.8201	24788	5
Evans	GA	Georgia	33.5111	-82.1399	22442	5
Goldsboro	NC	North Carolina	35.382	-77.978	37722	5
Winchester	VA	Virginia	39.1784	-78.1668	25770	5
Towson	MD	Maryland	39.393	-76.6096	53412	5
Norristown	PA	Pennsylvania	40.1199	-75.3417	32602	5
Cambridge	MD	Maryland	38.5663	-76.0771	11559	5
Salisbury	MD	Maryland	38.3658	-75.5934	25552	5
Chesapeake	VA	Virginia	36.7674	-76.2874	223419	5
Toms River	NJ	New Jersey	39.9793	-74.1675	92006	5
Nutley	NJ	New Jersey	40.8196	-74.1588	27774	5
Bayonne	NJ	New Jersey	40.6666	-74.1177	61082	5
Nanuet	NY	New York	41.0953	-74.0156	17298	5
Tarrytown	NY	New York	41.0691	-73.8598	11373	5
Harrison	NY	New York	41.007	-73.7181	25362	5
Mamaroneck	NY	New York	40.9491	-73.7335	19516	5
New Rochelle	NY	New York	40.9286	-73.7842	75404	5
Melville	NY	New York	40.7916	-73.4054	15960	5
Uniondale	NY	New York	40.7031	-73.5911	23426	5
Westbury	NY	New York	40.7589	-73.5882	14564	5
Darien	CT	Connecticut	41.0757	-73.4829	20400	5
Orange	CT	Connecticut	41.2795	-73.0254	14193	5
Webster	MA	Massachusetts	42.049	-71.8756	11986	5
North Haven	CT	Connecticut	41.3807	-72.8607	24538	5
Albany	OR	Oregon	44.6302	-123.096	44957	4
Lacey	WA	Washington	47.0264	-122.807	35382	4
Bremerton	WA	Washington	47.57	-122.653	36981	4
Lakewood	WA	Washington	47.1639	-122.526	58569	4
Richland	WA	Washington	46.2797	-119.281	45277	4
Eagle	ID	Idaho	43.6931	-116.346	16571	4
Moscow	ID	Idaho	46.7317	-116.997	22711	4
Wasco	CA	California	35.5936	-119.343	24156	4
Capitola	CA	California	36.9763	-121.955	10274	4
Ukiah	CA	California	39.1488	-123.209	16059	4
Lafayette	CA	California	37.8912	-122.112	24469	4
Morgan Hill	CA	California	37.1268	-121.643	37545	4
Rancho Cordova	CA	California	38.5851	-121.297	62034	4
View Park Windsor Hills	CA	California	33.9937	-118.347	12038	4
Cudahy	CA	California	33.9642	-118.183	24848	4
La Crescenta Montrose	CA	California	34.225	-118.237	19271	4
Adelanto	CA	California	34.576	-117.433	30884	4
Apple Valley	CA	California	34.5115	-117.212	67710	4
Desert Hot Springs	CA	California	33.961	-116.508	24177	4
Avondale	AZ	Arizona	33.4542	-112.315	64824	4
Farmington	NM	New Mexico	36.7515	-108.19	41191	4
Apache Junction	AZ	Arizona	33.411	-111.548	31382	4
Tooele	UT	Utah	40.5364	-112.298	28442	4
West Jordan	UT	Utah	40.6064	-111.976	86904	4
Longmont	CO	Colorado	40.1716	-105.109	80254	4
Brighton	CO	Colorado	39.9742	-104.81	28756	4
Castlewood	CO	Colorado	39.5859	-104.905	25462	4
Lawton	OK	Oklahoma	34.6094	-98.4178	92643	4
Burleson	TX	Texas	32.5359	-97.3273	30172	4
Killeen	TX	Texas	31.1056	-97.7266	106210	4
Garden City	KS	Kansas	37.9753	-100.864	28074	4
Ponca City	OK	Oklahoma	36.7124	-97.0724	25614	4
El Dorado	KS	Kansas	37.8211	-96.8583	12091	4
Hannibal	MO	Missouri	39.7041	-91.3774	17788	4
Henderson	TX	Texas	32.1539	-94.8027	11261	4
Rowlett	TX	Texas	32.907	-96.5474	52567	4
Terrell	TX	Texas	32.7375	-96.2824	16557	4
Marshall	TX	Texas	32.5429	-94.3637	24382	4
San Marcos	TX	Texas	29.8794	-97.9388	40503	4
Converse	TX	Texas	29.5173	-98.3138	14867	4
Conroe	TX	Texas	30.3161	-95.4588	43821	4
Huntsville	TX	Texas	30.7113	-95.5484	37807	4
Sugar Land	TX	Texas	29.5996	-95.6141	73225	4
Humble	TX	Texas	29.9949	-95.2649	16913	4
Shakopee	MN	Minnesota	44.7869	-93.5025	34753	4
Sheboygan	WI	Wisconsin	43.7497	-87.725	50786	4
Marquette	MI	Michigan	46.5486	-87.4024	20422	4
Marshfield	WI	Wisconsin	44.6649	-90.176	19130	4
Stevens Point	WI	Wisconsin	44.523	-89.5603	24615	4
Highland Park	IL	Illinois	42.1825	-87.8071	31498	4
Oak Creek	WI	Wisconsin	42.8843	-87.8992	31282	4
Ionia	MI	Michigan	42.9819	-85.0668	12298	4
Romulus	MI	Michigan	42.234	-83.3716	24068	4
Southgate	MI	Michigan	42.2053	-83.1981	29325	4
West Bloomfield	MI	Michigan	42.5692	-83.381	67163	4
Farmington Hills	MI	Michigan	42.4861	-83.3755	81605	4
Birmingham	MI	Michigan	42.5448	-83.2153	19182	4
Clinton	MI	Michigan	42.5802	-82.9171	99726	4
Sterling Heights	MI	Michigan	42.5798	-83.0281	133647	4
Warren	MI	Michigan	42.492	-83.024	138180	4
Fort Drum	NY	New York	44.038	-75.7579	12635	4
Elmira	NY	New York	42.0899	-76.8096	29873	4
Keene	NH	New Hampshire	42.9425	-72.2884	23334	4
South Burlington	VT	Vermont	44.4518	-73.1817	17783	4
Rutland	VT	Vermont	43.6077	-72.9741	17235	4
Milford	MA	Massachusetts	42.1458	-71.519	25423	4
Marlborough	MA	Massachusetts	42.3509	-71.5475	37538	4
Salem	MA	Massachusetts	42.5168	-70.8985	41797	4
Brookline	MA	Massachusetts	42.3307	-71.1336	58378	4
Brockton	MA	Massachusetts	42.0825	-71.0218	97149	4
Auburn	ME	Maine	44.0892	-70.2414	24150	4
Oxford	MS	Mississippi	34.3598	-89.5262	13030	4
Key Largo	FL	Florida	25.1066	-80.4299	12202	4
Marathon	FL	Florida	24.7263	-81.0403	10012	4
Brent	FL	Florida	30.4705	-87.2491	22712	4
Dunedin	FL	Florida	28.0254	-82.7753	36950	4
Merritt Island	FL	Florida	28.3579	-80.6847	38870	4
Cape Coral	FL	Florida	26.6396	-81.9825	158446	4
Pinellas Park	FL	Florida	27.8523	-82.7071	46670	4
Stuart	FL	Florida	27.1922	-80.243	15762	4
Lauderhill	FL	Florida	26.1657	-80.2326	60609	4
Pompano Beach	FL	Florida	26.2347	-80.1256	83376	4
Margate	FL	Florida	26.2463	-80.2123	57297	4
Wellington	FL	Florida	26.6551	-80.2541	49243	4
Key Biscayne	FL	Florida	25.6903	-80.1651	11046	4
Hallandale	FL	Florida	25.9867	-80.146	36415	4
Columbus	MS	Mississippi	33.5018	-88.4151	25318	4
Jonesboro	AR	Arkansas	35.8281	-90.694	60526	4
Enterprise	AL	Alabama	31.3275	-85.8445	23104	4
Anniston	AL	Alabama	33.663	-85.8267	23508	4
Carbondale	IL	Illinois	37.7264	-89.2203	23968	4
Galesburg	IL	Illinois	40.9523	-90.3685	32516	4
Danville	IL	Illinois	40.1393	-87.6215	33253	4
Elmhurst	IL	Illinois	41.8923	-87.9438	43387	4
Chicago Heights	IL	Illinois	41.512	-87.6402	32782	4
Valparaiso	IN	Indiana	41.4762	-87.0569	29429	4
Greenwood	IN	Indiana	39.6113	-86.1181	41999	4
Madisonville	KY	Kentucky	37.3327	-87.5022	19135	4
Owensboro	KY	Kentucky	37.7577	-87.1184	55207	4
Frankfort	KY	Kentucky	38.1973	-84.8631	27457	4
Mason	OH	Ohio	39.358	-84.3118	31291	4
New Haven	IN	Indiana	41.0676	-85.0215	13282	4
Perrysburg	OH	Ohio	41.5502	-83.6299	19249	4
Bowling Green	OH	Ohio	41.3739	-83.6509	31266	4
Hilliard	OH	Ohio	40.0343	-83.1427	26321	4
Parkersburg	WV	West Virginia	39.2662	-81.5421	32199	4
New Philadelphia	OH	Ohio	40.4894	-81.4473	16932	4
Bristol	TN	Tennessee	36.5691	-82.1975	24975	4
Rome	GA	Georgia	34.2599	-85.185	36773	4
Roswell	GA	Georgia	34.0339	-84.344	90351	4
Salisbury	NC	North Carolina	35.6683	-80.4785	27167	4
Concord	NC	North Carolina	35.4043	-80.6005	65179	4
Boone	NC	North Carolina	36.2114	-81.6687	13381	4
Aiken	SC	South Carolina	33.5494	-81.7207	27510	4
Beaufort	SC	South Carolina	32.4319	-80.6895	13643	4
Wake Forest	NC	North Carolina	35.9733	-78.5188	22324	4
Harrisonburg	VA	Virginia	38.4433	-78.8728	44036	4
Fredericksburg	VA	Virginia	38.3018	-77.4708	21099	4
State College	PA	Pennsylvania	40.7913	-77.8587	40034	4
Lynchburg	VA	Virginia	37.4037	-79.1702	69146	4
Gaithersburg	MD	Maryland	39.132	-77.2264	62166	4
Germantown	MD	Maryland	39.1782	-77.2617	59422	4
Potomac	MD	Maryland	39.0227	-77.1864	45610	4
Jefferson	VA	Virginia	38.8673	-77.1855	27667	4
West Springfield	VA	Virginia	38.7884	-77.2328	28762	4
Hagerstown	MD	Maryland	39.6428	-77.72	38569	4
Columbia	PA	Pennsylvania	40.0332	-76.4968	10315	4
Easton	PA	Pennsylvania	40.6882	-75.2165	26952	4
Fullerton	PA	Pennsylvania	40.6313	-75.4802	15016	4
Lansdale	PA	Pennsylvania	40.242	-75.2841	16209	4
Plainfield	NJ	New Jersey	40.6154	-74.4161	48758	4
Ocean City	NJ	New Jersey	39.2654	-74.5938	14954	4
Union City	NJ	New Jersey	40.7677	-74.0318	67118	4
East Orange	NJ	New Jersey	40.7661	-74.2117	70367	4
Fair Lawn	NJ	New Jersey	40.9339	-74.1167	32121	4
Ridgefield	NJ	New Jersey	40.8326	-74.005	10924	4
Englewood	NJ	New Jersey	40.8933	-73.9758	27383	4
Scarsdale	NY	New York	40.9921	-73.787	17969	4
Babylon	NY	New York	40.6945	-73.3294	12909	4
Norwalk	CT	Connecticut	41.1101	-73.4219	85564	4
Westport	CT	Connecticut	41.1387	-73.3524	26321	4
Milford	CT	Connecticut	41.2187	-73.0595	51922	4
Bay Shore	NY	New York	40.7299	-73.2537	24839	4
Brentwood	NY	New York	40.7818	-73.2441	56915	4
Groton	CT	Connecticut	41.3452	-72.0734	9323	4
Barrington	RI	Rhode Island	41.7452	-71.3182	17142	4
Pawtucket	RI	Rhode Island	41.8755	-71.376	74309	4
Fall River	MA	Massachusetts	41.6981	-71.147	92864	4
Mount Vernon	WA	Washington	48.4201	-122.326	29839	3
Coos Bay	OR	Oregon	43.3765	-124.237	15759	3
Springfield	OR	Oregon	44.0531	-122.991	55550	3
Lake Oswego	OR	Oregon	45.4131	-122.697	36764	3
Wenatchee	WA	Washington	47.4233	-120.325	30059	3
Edmonds	WA	Washington	47.8079	-122.36	39937	3
Meridian	ID	Idaho	43.6142	-116.399	50773	3
Nipomo	CA	California	35.03	-120.49	14698	3
Live Oak	CA	California	36.9814	-121.98	16944	3
Healdsburg	CA	California	38.6176	-122.866	11680	3
Albany	CA	California	37.8916	-122.296	16748	3
Benicia	CA	California	38.0634	-122.156	27569	3
Pleasant Hill	CA	California	37.9517	-122.072	33692	3
Magalia	CA	California	39.826	-121.603	11171	3
Los Banos	CA	California	37.0624	-120.844	37280	3
Ceres	CA	California	37.6013	-120.957	41518	3
Granite Bay	CA	California	38.7485	-121.18	21003	3
Lakeside	CA	California	32.8495	-116.905	19905	3
Winter Gardens	CA	California	32.841	-116.928	20348	3
Coto de Caza	CA	California	33.5959	-117.588	15185	3
Crestline	CA	California	34.2425	-117.29	12364	3
North Las Vegas	NV	Nevada	36.2285	-115.147	174510	3
Clovis	NM	New Mexico	34.4125	-103.205	34172	3
Sierra Vista	AZ	Arizona	31.5455	-110.276	41876	3
Casa Grande	AZ	Arizona	32.886	-111.744	27805	3
Florence	AZ	Arizona	33.0422	-111.385	17391	3
Lehi	UT	Utah	40.4017	-111.859	34890	3
Sterling	CO	Colorado	40.6254	-103.212	12713	3
Scottsbluff	NE	Nebraska	41.8671	-103.661	14616	3
Enid	OK	Oklahoma	36.4006	-97.8808	47135	3
Shawnee	OK	Oklahoma	35.3425	-96.9338	29667	3
Mustang	OK	Oklahoma	35.3926	-97.7229	15373	3
The Colony	TX	Texas	33.0909	-96.8847	39198	3
Lewisville	TX	Texas	33.0383	-97.0062	94690	3
Mansfield	TX	Texas	32.5771	-97.1267	48251	3
Keller	TX	Texas	32.9275	-97.236	38611	3
Southlake	TX	Texas	32.9467	-97.1452	25092	3
Farmers Branch	TX	Texas	32.9289	-96.8775	27449	3
DeSoto	TX	Texas	32.5993	-96.8588	46157	3
North Platte	NE	Nebraska	41.1359	-100.771	24503	3
Beatrice	NE	Nebraska	40.2684	-96.7432	12888	3
Ottawa	KS	Kansas	38.612	-95.2665	12502	3
Lee s Summit	MO	Missouri	38.9226	-94.3741	84989	3
Leavenworth	KS	Kansas	39.3082	-94.9227	37972	3
Quincy	IL	Illinois	39.9323	-91.3887	39853	3
Nacogdoches	TX	Texas	31.6089	-94.6509	31269	3
Longview	TX	Texas	32.5091	-94.7539	76831	3
Denison	TX	Texas	33.7497	-96.5574	23917	3
Sand Springs	OK	Oklahoma	36.1384	-96.1208	17550	3
Claremore	OK	Oklahoma	36.3152	-95.6128	17288	3
Rogers	AR	Arkansas	36.3294	-94.1414	49569	3
Natchez	MS	Mississippi	31.5544	-91.3876	17434	3
Brownsville	TX	Texas	25.9303	-97.4844	167366	3
Harlingen	TX	Texas	26.1922	-97.6963	65665	3
Georgetown	TX	Texas	30.6512	-97.6813	39818	3
Portland	TX	Texas	27.8831	-97.3205	16838	3
Stafford	TX	Texas	29.6242	-95.5634	19442	3
Richmond	TX	Texas	29.5809	-95.763	13813	3
Port Arthur	TX	Texas	29.8849	-93.9399	57351	3
Alvin	TX	Texas	29.3937	-95.2716	22919	3
Zachary	LA	Louisiana	30.6551	-91.1568	12454	3
Rexburg	ID	Idaho	43.823	-111.785	23792	3
Aberdeen	SD	South Dakota	45.4637	-98.4813	24252	3
Pierre	SD	South Dakota	44.368	-100.336	14169	3
Bemidji	MN	Minnesota	47.4765	-94.8777	12732	3
Stillwater	MN	Minnesota	45.0552	-92.8186	17244	3
Prior Lake	MN	Minnesota	44.727	-93.4297	22803	3
Alpena	MI	Michigan	45.0648	-83.4413	10856	3
Janesville	WI	Wisconsin	42.6841	-89.0167	62200	3
Beloit	WI	Wisconsin	42.5166	-89.03	36378	3
Rolling Meadows	IL	Illinois	42.0762	-88.0259	24596	3
Kenosha	WI	Wisconsin	42.5822	-87.8456	96473	3
Lake Forest	IL	Illinois	42.2348	-87.851	21020	3
Wilmette	IL	Illinois	42.0772	-87.7237	26684	3
Wyoming	MI	Michigan	42.8998	-85.6987	72070	3
Mount Pleasant	MI	Michigan	43.6009	-84.775	29056	3
Midland	MI	Michigan	43.6227	-84.2306	42488	3
Ypsilanti	MI	Michigan	42.2429	-83.6182	22802	3
Westland	MI	Michigan	42.3166	-83.3754	85112	3
Brunswick	ME	Maine	43.913	-69.9536	15736	3
Jamestown	NY	New York	42.0955	-79.2386	30726	3
Brighton	NY	New York	43.1234	-77.5681	35251	3
Corning	NY	New York	42.1481	-77.057	10573	3
Rotterdam	NY	New York	42.7828	-73.9573	20939	3
Westfield	MA	Massachusetts	42.1295	-72.746	41476	3
Wilmington	MA	Massachusetts	42.5586	-71.1703	21403	3
Wakefield	MA	Massachusetts	42.5013	-71.0713	25027	3
Hudson	MA	Massachusetts	42.3923	-71.5656	15016	3
Revere	MA	Massachusetts	42.4162	-71.0052	46641	3
Londonderry	NH	New Hampshire	42.8493	-71.3574	12017	3
Mandeville	LA	Louisiana	30.3693	-90.078	11726	3
Slidell	LA	Louisiana	30.279	-89.7777	26193	3
Hammond	LA	Louisiana	30.5044	-90.4656	19606	3
Kenner	LA	Louisiana	30.0096	-90.2506	67747	3
Metairie	LA	Louisiana	29.9978	-90.1775	137795	3
Palm Harbor	FL	Florida	28.0839	-82.7539	61534	3
Land O Lakes	FL	Florida	28.2039	-82.4488	30117	3
Spring Hill	FL	Florida	28.4789	-82.5477	92667	3
Hudson	FL	Florida	28.3611	-82.6871	13964	3
Maitland	FL	Florida	28.6269	-81.367	13076	3
St Marys	GA	Georgia	30.7563	-81.5713	16506	3
Fernandina Beach	FL	Florida	30.6634	-81.4517	12039	3
Longwood	FL	Florida	28.7021	-81.3451	14231	3
Holly Hill	FL	Florida	29.2438	-81.0465	12916	3
Marco Island	FL	Florida	25.9406	-81.7148	17733	3
Fort Pierce	FL	Florida	27.4388	-80.3355	41401	3
Lehigh Acres	FL	Florida	26.6084	-81.6392	60631	3
Palmetto	FL	Florida	27.5221	-82.5784	14180	3
North Palm Beach	FL	Florida	26.8182	-80.0637	13142	3
Palm Springs	FL	Florida	26.6397	-80.0951	12123	3
Cutler	FL	Florida	25.6272	-80.3207	17908	3
North Miami Beach	FL	Florida	25.9302	-80.1698	43211	3
Trussville	AL	Alabama	33.6216	-86.5964	14874	3
Florissant	MO	Missouri	38.7978	-90.3256	49042	3
Alton	IL	Illinois	38.9004	-90.1598	29623	3
Edwardsville	IL	Illinois	38.804	-89.9582	22811	3
Cape Girardeau	MO	Missouri	37.309	-89.5465	35690	3
Paducah	KY	Kentucky	37.0722	-88.6274	25278	3
Rock Island	IL	Illinois	41.4891	-90.5732	38351	3
Decatur	IL	Illinois	39.8516	-88.9442	78597	3
Normal	IL	Illinois	40.5122	-88.9887	49342	3
Bolingbrook	IL	Illinois	41.6986	-88.0887	73195	3
Plainfield	IL	Illinois	41.6173	-88.2028	29328	3
Berwyn	IL	Illinois	41.8425	-87.7899	54512	3
Worth	IL	Illinois	41.6888	-87.7927	10605	3
Hazel Crest	IL	Illinois	41.5731	-87.6859	14774	3
Crown Point	IN	Indiana	41.4217	-87.3561	22352	3
Merrillville	IN	Indiana	41.4857	-87.3354	32270	3
Elkhart	IN	Indiana	41.6831	-85.9688	54353	3
Goshen	IN	Indiana	41.5821	-85.8367	31905	3
Lebanon	IN	Indiana	40.0521	-86.4716	14856	3
Jasper	IN	Indiana	38.3953	-86.9327	12940	3
Portsmouth	OH	Ohio	38.7432	-82.9654	19507	3
Florence	KY	Kentucky	38.9932	-84.6426	28885	3
Hamilton	OH	Ohio	39.3958	-84.5649	62484	3
Centerville	OH	Ohio	39.6387	-84.1481	23227	3
Franklin	OH	Ohio	39.5613	-84.3016	12625	3
Springfield	OH	Ohio	39.9271	-83.8041	62124	3
Wilmington	OH	Ohio	39.4459	-83.8291	12454	3
Mansfield	OH	Ohio	40.7549	-82.5229	49847	3
Aurora	OH	Ohio	41.3193	-81.3559	15213	3
North Canton	OH	Ohio	40.875	-81.4011	16407	3
Niles	OH	Ohio	41.1853	-80.7572	20184	3
Wheeling	WV	West Virginia	40.0703	-80.6986	29564	3
Kingsport	TN	Tennessee	36.5369	-82.5421	45374	3
Newnan	GA	Georgia	33.3764	-84.7886	20899	3
Calhoun	GA	Georgia	34.4999	-84.9426	13118	3
Dalton	GA	Georgia	34.7711	-84.9716	32240	3
Morristown	TN	Tennessee	36.2106	-83.2961	26183	3
Simpsonville	SC	South Carolina	34.7334	-82.26	15799	3
Gastonia	NC	North Carolina	35.2552	-81.1802	67913	3
Waycross	GA	Georgia	31.2139	-82.3549	14617	3
Jacksonville	NC	North Carolina	34.7596	-77.4098	74441	3
Greenville	NC	North Carolina	35.6016	-77.3724	68795	3
Tysons Corner	VA	Virginia	38.9185	-77.2298	19070	3
Annandale	VA	Virginia	38.8341	-77.2113	56345	3
Mechanicsville	VA	Virginia	37.6192	-77.355	35092	3
Uniontown	PA	Pennsylvania	39.9	-79.7245	12111	3
Carlisle	PA	Pennsylvania	40.2026	-77.195	18507	3
Sunbury	PA	Pennsylvania	40.8639	-76.7892	10270	3
Williamsport	PA	Pennsylvania	41.2444	-77.0187	30509	3
Elizabethtown	PA	Pennsylvania	40.1532	-76.6004	12062	3
Hackettstown	NJ	New Jersey	40.8532	-74.8294	9409	3
Springfield	PA	Pennsylvania	39.927	-75.3352	23691	3
Middlesex	NJ	New Jersey	40.5746	-74.5019	13991	3
Kettering	MD	Maryland	38.895	-76.7965	13019	3
Adelphi	MD	Maryland	38.9969	-76.9668	15324	3
Glen Burnie	MD	Maryland	39.16	-76.6106	40699	3
Carteret	NJ	New Jersey	40.5825	-74.23	21639	3
Perth Amboy	NJ	New Jersey	40.5195	-74.2753	48923	3
Freehold	NJ	New Jersey	40.2601	-74.2754	11396	3
Old Bridge	NJ	New Jersey	40.3977	-74.3343	25076	3
Clark	NJ	New Jersey	40.6203	-74.3093	14780	3
Rahway	NJ	New Jersey	40.6071	-74.281	27480	3
Arlington	NY	New York	41.6949	-73.8921	13756	3
Newburgh	NY	New York	41.5032	-74.0196	30024	3
Waterbury	CT	Connecticut	41.556	-73.0383	108503	3
Irvington	NJ	New Jersey	40.7257	-74.2321	60762	3
Livingston	NJ	New Jersey	40.7887	-74.3213	28545	3
Hackensack	NJ	New Jersey	40.8878	-74.048	44765	3
Ramsey	NJ	New Jersey	41.0588	-74.1424	14610	3
Syosset	NY	New York	40.8127	-73.5009	18418	3
Hicksville	NY	New York	40.7634	-73.5232	41140	3
Jericho	NY	New York	40.7865	-73.5368	13663	3
Merrick	NY	New York	40.6595	-73.5536	22604	3
Port Chester	NY	New York	41.0051	-73.6688	29155	3
Ansonia	CT	Connecticut	41.3427	-73.0745	18606	3
Islip	NY	New York	40.7378	-73.2195	21075	3
Shirley	NY	New York	40.7969	-72.871	27493	3
Riverhead	NY	New York	40.9284	-72.6622	12079	3
Middletown	CT	Connecticut	41.5537	-72.6632	47149	3
Coeur d Alene	ID	Idaho	47.6928	-116.78	42800	2
Port Angeles	WA	Washington	48.113	-123.441	19362	2
Klamath Falls	OR	Oregon	42.2234	-121.778	20198	2
Gresham	OR	Oregon	45.5037	-122.439	98272	2
Hermiston	OR	Oregon	45.841	-119.292	14661	2
Kennewick	WA	Washington	46.2035	-119.159	61930	2
Federal Way	WA	Washington	47.313	-122.339	85594	2
White Center	WA	Washington	47.5074	-122.347	21431	2
McMinnville	OR	Oregon	45.2118	-123.197	29744	2
Newberg	OR	Oregon	45.305	-122.967	20494	2
Lynnwood	WA	Washington	47.8279	-122.305	35858	2
Mukilteo	WA	Washington	47.9161	-122.303	20029	2
Ontario	OR	Oregon	44.0268	-116.969	10989	2
Pendleton	OR	Oregon	45.6703	-118.798	17175	2
Red Bluff	CA	California	40.1766	-122.238	14499	2
Greenfield	CA	California	36.3232	-121.245	14224	2
Soledad	CA	California	36.4332	-121.33	26973	2
Isla Vista	CA	California	34.4146	-119.86	21965	2
Clearlake	CA	California	38.9528	-122.631	14725	2
San Pablo	CA	California	37.9616	-122.345	31938	2
Bay Point	CA	California	38.0277	-121.956	22437	2
Piedmont	CA	California	37.822	-122.231	10837	2
East Palo Alto	CA	California	37.467	-122.14	31153	2
Oroville	CA	California	39.5087	-121.555	13779	2
Manteca	CA	California	37.8028	-121.221	60705	2
Watsonville	CA	California	36.9201	-121.764	49371	2
Elk Grove	CA	California	38.4382	-121.382	71681	2
Galt	CA	California	38.2608	-121.303	23272	2
Yuba City	CA	California	39.1348	-121.626	44468	2
Rancho San Diego	CA	California	32.766	-116.921	21267	2
Laguna Woods	CA	California	33.6092	-117.733	17752	2
Spring Valley	CA	California	32.7343	-116.981	29468	2
Rossmoor	CA	California	33.7889	-118.08	10531	2
Avocado Heights	CA	California	34.0386	-118.005	15735	2
Porterville	CA	California	36.0686	-119.028	45616	2
Arvin	CA	California	35.2046	-118.832	15403	2
Lamont	CA	California	35.2611	-118.913	14089	2
Foothill Ranch	CA	California	33.6885	-117.664	11368	2
Grand Terrace	CA	California	34.031	-117.317	12699	2
Sun City	CA	California	33.7083	-117.199	21227	2
San Jacinto	CA	California	33.7871	-116.967	34847	2
Enterprise	NV	Nevada	36.0315	-115.198	62965	2
Spring Valley	NV	Nevada	36.1125	-115.25	175535	2
Calexico	CA	California	32.6782	-115.498	33279	2
Silver City	NM	New Mexico	32.7779	-108.274	10374	2
Oro Valley	AZ	Arizona	32.4212	-110.976	36210	2
Fountain Hills	AZ	Arizona	33.6048	-111.729	24107	2
Prescott Valley	AZ	Arizona	34.6022	-112.322	32416	2
Evanston	WY	Wyoming	41.2633	-110.965	11785	2
West Valley City	UT	Utah	40.6892	-111.994	118093	2
Clearfield	UT	Utah	41.1065	-112.024	30237	2
South Ogden	UT	Utah	41.1748	-111.957	16186	2
Murray	UT	Utah	40.6524	-111.893	34285	2
Spanish Fork	UT	Utah	40.1045	-111.64	28613	2
Thornton	CO	Colorado	39.903	-104.954	99857	2
Black Forest	CO	Colorado	39.0366	-104.678	18673	2
San Angelo	TX	Texas	31.4531	-100.452	88135	2
Snyder	TX	Texas	32.7155	-100.914	10430	2
Vernon	TX	Texas	34.1511	-99.2905	11229	2
Midwest City	OK	Oklahoma	35.4622	-97.3843	55899	2
Yukon	OK	Oklahoma	35.5023	-97.7491	22722	2
Carrollton	TX	Texas	32.9901	-96.8933	122174	2
Watauga	TX	Texas	32.8714	-97.2491	21937	2
Cedar Hill	TX	Texas	32.5885	-96.9473	40597	2
Lancaster	TX	Texas	32.6022	-96.775	33289	2
Lexington	NE	Nebraska	40.7794	-99.7439	10590	2
Great Bend	KS	Kansas	38.3661	-98.778	15281	2
Leawood	KS	Kansas	38.9208	-94.6221	32508	2
Maryville	MO	Missouri	40.3454	-94.8712	10841	2
St Joseph	MO	Missouri	39.7579	-94.8365	74071	2
Indianola	IA	Iowa	41.3618	-93.563	14233	2
Ankeny	IA	Iowa	41.7268	-93.6043	32688	2
Fort Madison	IA	Iowa	40.6286	-91.339	10455	2
Marshall	MO	Missouri	39.1162	-93.1979	12369	2
Athens	TX	Texas	32.2028	-95.8491	12253	2
Rockwall	TX	Texas	32.92	-96.4597	26395	2
McAlester	OK	Oklahoma	34.933	-95.7664	18171	2
Muskogee	OK	Oklahoma	35.7466	-95.368	39140	2
Arkadelphia	AR	Arkansas	34.1219	-93.0662	10743	2
Russellville	AR	Arkansas	35.2784	-93.1368	25623	2
Sherwood	AR	Arkansas	34.8309	-92.2115	23080	2
Natchitoches	LA	Louisiana	31.7541	-93.0951	18051	2
Camden	AR	Arkansas	33.5709	-92.8349	12598	2
Ruston	LA	Louisiana	32.5297	-92.6405	21076	2
Del Rio	TX	Texas	29.3707	-100.896	35648	2
Kingsville	TX	Texas	27.515	-97.8655	25277	2
La Porte	TX	Texas	29.6648	-95.0408	34416	2
Sheridan	WY	Wyoming	44.7967	-106.959	16518	2
Mandan	ND	North Dakota	46.8289	-100.891	17527	2
Moorhead	MN	Minnesota	46.8646	-96.7587	34932	2
West Fargo	ND	North Dakota	46.8717	-96.895	18434	2
Fort Dodge	IA	Iowa	42.5068	-94.1803	25798	2
New Ulm	MN	Minnesota	44.312	-94.463	13585	2
St Cloud	MN	Minnesota	45.5568	-94.1725	65779	2
Chanhassen	MN	Minnesota	44.8654	-93.5542	25567	2
Maple Grove	MN	Minnesota	45.1111	-93.4519	56886	2
New Hope	MN	Minnesota	45.0369	-93.3872	21016	2
Eden Prairie	MN	Minnesota	44.8537	-93.4608	60078	2
Blaine	MN	Minnesota	45.1569	-93.2271	57513	2
Fridley	MN	Minnesota	45.0855	-93.2595	28295	2
Maplewood	MN	Minnesota	44.9929	-93.0239	36523	2
Austin	MN	Minnesota	43.6678	-92.978	23576	2
Cedar Falls	IA	Iowa	42.5235	-92.4464	36803	2
Marinette	WI	Wisconsin	45.092	-87.6287	11654	2
Belvidere	IL	Illinois	42.2548	-88.8441	24921	2
Fond du Lac	WI	Wisconsin	43.7751	-88.4449	43300	2
Middleton	WI	Wisconsin	43.1016	-89.4995	17239	2
Palatine	IL	Illinois	42.1169	-88.0406	66567	2
Lake Zurich	IL	Illinois	42.1923	-88.0881	20135	2
McHenry	IL	Illinois	42.3392	-88.2816	26544	2
Buffalo Grove	IL	Illinois	42.1663	-87.9634	43444	2
Deerfield	IL	Illinois	42.1683	-87.8513	19128	2
Germantown	WI	Wisconsin	43.2232	-88.1204	20324	2
Waukesha	WI	Wisconsin	43.0099	-88.2374	67634	2
Ashwaubenon	WI	Wisconsin	44.4872	-88.0833	17874	2
East Grand Rapids	MI	Michigan	42.9445	-85.6113	10676	2
Wixom	MI	Michigan	42.5323	-83.5338	14226	2
Highland Park	MI	Michigan	42.4037	-83.1018	15790	2
Rochester Hills	MI	Michigan	42.6657	-83.1581	72194	2
Dearborn Heights	MI	Michigan	42.311	-83.2875	55650	2
Fraser	MI	Michigan	42.5364	-82.9504	15552	2
Oneonta	NY	New York	42.456	-75.0623	13956	2
Lockport	NY	New York	43.1698	-78.691	21515	2
Canandaigua	NY	New York	42.8861	-77.2817	11613	2
Endicott	NY	New York	42.1031	-76.0547	12732	2
Fulton	NY	New York	43.3199	-76.4132	11785	2
Fitchburg	MA	Massachusetts	42.5787	-71.8034	41472	2
Montpelier	VT	Vermont	44.2614	-72.5728	8104	2
Chicopee	MA	Massachusetts	42.1702	-72.5886	54623	2
Lawrence	MA	Massachusetts	42.7037	-71.163	74811	2
Lynn	MA	Massachusetts	42.474	-70.9556	92131	2
Lynnfield	MA	Massachusetts	42.5279	-71.0283	11640	2
Saugus	MA	Massachusetts	42.4628	-71.0098	27135	2
Danvers	MA	Massachusetts	42.5698	-70.9432	27944	2
Everett	MA	Massachusetts	42.4099	-71.0522	38352	2
Winthrop	MA	Massachusetts	42.3748	-70.9797	17702	2
Chelsea	MA	Massachusetts	42.3964	-71.0335	35302	2
Milton	MA	Massachusetts	42.2531	-71.075	26778	2
Belmont	MA	Massachusetts	42.3915	-71.1747	23861	2
Rochester	NH	New Hampshire	43.3021	-70.9731	31527	2
Berlin	NH	New Hampshire	44.4787	-71.1914	10096	2
Corinth	MS	Mississippi	34.9372	-88.5153	14131	2
Houma	LA	Louisiana	29.5876	-90.7161	35224	2
Laplace	LA	Louisiana	30.075	-90.4849	30875	2
West Pensacola	FL	Florida	30.4275	-87.2607	22365	2
Tarpon Springs	FL	Florida	28.1487	-82.7581	22356	2
Zephyrhills	FL	Florida	28.2371	-82.1796	13087	2
New Port Richey	FL	Florida	28.2489	-82.7177	17385	2
Ocoee	FL	Florida	28.5741	-81.5306	31031	2
New Smyrna Beach	FL	Florida	29.0306	-80.9253	22963	2
Palm Bay	FL	Florida	27.983	-80.6588	101865	2
Villas	FL	Florida	26.555	-81.869	13998	2
Winter Haven	FL	Florida	28.0343	-81.7217	28144	2
Oakland Park	FL	Florida	26.1764	-80.1445	33065	2
Coconut Creek	FL	Florida	26.275	-80.1847	48934	2
Country Club	FL	Florida	25.9391	-80.3112	44299	2
Madison	MS	Mississippi	32.4571	-90.1086	18391	2
Clarksdale	MS	Mississippi	34.1979	-90.5719	19301	2
Horn Lake	MS	Mississippi	34.9586	-90.0429	17834	2
Southaven	MS	Mississippi	34.9667	-89.9873	39011	2
Hendersonville	TN	Tennessee	36.3001	-86.6061	46110	2
Gadsden	AL	Alabama	34.0101	-86.0104	37644	2
Selma	AL	Alabama	32.4164	-87.0247	18815	2
Peru	IN	Indiana	40.7577	-86.0678	12417	2
Clayton	MO	Missouri	38.6453	-90.3318	12822	2
East St Louis	IL	Illinois	38.6156	-90.1278	29647	2
Swansea	IL	Illinois	38.5418	-89.9874	11434	2
Marion	IL	Illinois	37.7304	-88.9302	16957	2
Mayfield	KY	Kentucky	36.7377	-88.6401	10126	2
East Moline	IL	Illinois	41.5119	-90.4352	20140	2
Bettendorf	IA	Iowa	41.55	-90.4937	32820	2
Sterling	IL	Illinois	41.7968	-89.6933	15300	2
Kankakee	IL	Illinois	41.117	-87.8639	28312	2
Downers Grove	IL	Illinois	41.7907	-88.0149	49245	2
Geneva	IL	Illinois	41.8857	-88.3118	25027	2
Batavia	IL	Illinois	41.8466	-88.3084	27990	2
Elgin	IL	Illinois	42.0394	-88.2886	106628	2
Park Ridge	IL	Illinois	42.0118	-87.8416	36700	2
Schiller Park	IL	Illinois	41.9562	-87.8704	12120	2
Niles	IL	Illinois	42.0323	-87.8169	29944	2
Oak Park	IL	Illinois	41.886	-87.7903	50939	2
Mokena	IL	Illinois	41.5344	-87.8769	19674	2
Oak Lawn	IL	Illinois	41.7151	-87.7534	53770	2
East Chicago	IN	Indiana	41.6389	-87.4621	32504	2
Griffith	IN	Indiana	41.5308	-87.4258	17330	2
Speedway	IN	Indiana	39.7919	-86.25	12545	2
Kokomo	IN	Indiana	40.4822	-86.1318	45998	2
Franklin	IN	Indiana	39.4896	-86.0568	22687	2
Clarksville	TN	Tennessee	36.5594	-87.3583	124402	2
New Albany	IN	Indiana	38.3019	-85.8214	36941	2
Glasgow	KY	Kentucky	37.0004	-85.9202	13410	2
Richmond	KY	Kentucky	37.7447	-84.2936	29406	2
Greenville	OH	Ohio	40.1025	-84.628	13222	2
Greensburg	IN	Indiana	39.3403	-85.4837	10714	2
Oxford	OH	Ohio	39.5075	-84.7466	22702	2
Clayton	OH	Ohio	39.8515	-84.3112	12970	2
Trotwood	OH	Ohio	39.7948	-84.2899	26770	2
Loveland	OH	Ohio	39.2688	-84.2704	11588	2
Tiffin	OH	Ohio	41.1168	-83.179	17746	2
Fremont	OH	Ohio	41.3489	-83.1171	16856	2
Xenia	OH	Ohio	39.6837	-83.9381	24620	2
Marysville	OH	Ohio	40.2339	-83.3664	19457	2
Dublin	OH	Ohio	40.1093	-83.1402	38887	2
Mentor	OH	Ohio	41.6912	-81.342	50777	2
Dover	OH	Ohio	40.5265	-81.4778	12243	2
Elyria	OH	Ohio	41.3734	-82.1017	56286	2
Sandusky	OH	Ohio	41.4467	-82.7091	27054	2
Brooklyn	OH	Ohio	41.4354	-81.7445	10955	2
East Cleveland	OH	Ohio	41.5317	-81.5819	25477	2
Shaker Heights	OH	Ohio	41.4765	-81.5516	27912	2
Brunswick	OH	Ohio	41.2441	-81.8284	36699	2
Hudson	OH	Ohio	41.2434	-81.439	22678	2
Hermitage	PA	Pennsylvania	41.2325	-80.4605	16917	2
Sharon	PA	Pennsylvania	41.2301	-80.499	15808	2
Weirton	WV	West Virginia	40.4086	-80.576	19873	2
Whitehall	PA	Pennsylvania	40.3603	-79.9863	13946	2
Bristol	VA	Virginia	36.6111	-82.1762	17307	2
Blacksburg	VA	Virginia	37.2299	-80.4177	41000	2
Milledgeville	GA	Georgia	33.0878	-83.2334	19606	2
Covington	GA	Georgia	33.5992	-83.8587	16051	2
Rock Hill	SC	South Carolina	34.9381	-81.0261	57672	2
Tifton	GA	Georgia	31.4634	-83.5101	15732	2
Cordele	GA	Georgia	31.9642	-83.7773	11684	2
Douglas	GA	Georgia	31.5074	-82.8508	11292	2
Riverdale	GA	Georgia	33.5647	-84.4106	14794	2
Griffin	GA	Georgia	33.2476	-84.2709	24897	2
East Point	GA	Georgia	33.676	-84.4513	42436	2
Sevierville	TN	Tennessee	35.8776	-83.5699	13189	2
Buford	GA	Georgia	34.1171	-83.9985	14192	2
Kannapolis	NC	North Carolina	35.4906	-80.6184	39707	2
Greer	SC	South Carolina	34.9303	-82.2251	18961	2
Morganton	NC	North Carolina	35.7426	-81.6924	17146	2
Elizabethton	TN	Tennessee	36.3365	-82.239	14393	2
Statesville	NC	North Carolina	35.7868	-80.8785	26083	2
Clemmons	NC	North Carolina	36.0252	-80.3864	15990	2
Kernersville	NC	North Carolina	36.1162	-80.082	19846	2
Hinesville	GA	Georgia	31.8324	-81.6117	30575	2
St Simons	GA	Georgia	31.1613	-81.3869	14545	2
Conway	SC	South Carolina	33.8381	-79.0561	12460	2
Burlington	NC	North Carolina	36.0896	-79.4456	48079	2
Henderson	NC	North Carolina	36.3248	-78.4085	16359	2
New Bern	NC	North Carolina	35.1091	-77.0691	23721	2
Staunton	VA	Virginia	38.1579	-79.0764	23469	2
Danville	VA	Virginia	36.5872	-79.4044	45517	2
Eden	NC	North Carolina	36.5064	-79.7451	15818	2
Lake Ridge	VA	Virginia	38.6882	-77.309	34337	2
Woodbridge	VA	Virginia	38.6435	-77.2608	39042	2
Burke	VA	Virginia	38.7815	-77.2707	57731	2
Glen Allen	VA	Virginia	37.6601	-77.4856	14037	2
Johnstown	PA	Pennsylvania	40.3252	-78.921	21991	2
Monroeville	PA	Pennsylvania	40.431	-79.7653	28227	2
Ephrata	PA	Pennsylvania	40.1807	-76.1824	13990	2
Lebanon	PA	Pennsylvania	40.3415	-76.4209	25107	2
Rosedale	MD	Maryland	39.3283	-76.5111	19325	2
Catonsville	MD	Maryland	39.2738	-76.738	40666	2
Owings Mills	MD	Maryland	39.4123	-76.7931	26171	2
Aberdeen	MD	Maryland	39.5103	-76.1692	14883	2
Berwick	PA	Pennsylvania	41.0568	-76.2477	10489	2
Kingston	PA	Pennsylvania	41.2665	-75.8895	13393	2
Berkeley Heights	NJ	New Jersey	40.6774	-74.4297	13635	2
New Providence	NJ	New Jersey	40.7005	-74.4031	12065	2
Pottstown	PA	Pennsylvania	40.2497	-75.6403	22248	2
Ardmore	PA	Pennsylvania	40.0014	-75.2952	12654	2
Horsham	PA	Pennsylvania	40.1824	-75.1344	14776	2
Willow Grove	PA	Pennsylvania	40.1461	-75.1166	16267	2
Ewing	NJ	New Jersey	40.26	-74.7888	37624	2
Scotch Plains	NJ	New Jersey	40.6383	-74.3739	23476	2
Vineland	NJ	New Jersey	39.4804	-75.014	59249	2
Williamstown	NJ	New Jersey	39.6864	-74.9915	13301	2
Easton	MD	Maryland	38.7716	-76.0705	13261	2
Waldorf	MD	Maryland	38.6462	-76.8982	25777	2
Laurel	MD	Maryland	39.0983	-76.8591	20722	2
College Park	MD	Maryland	38.9966	-76.9275	25324	2
Bowie	MD	Maryland	38.9647	-76.7445	55726	2
Red Bank	NJ	New Jersey	40.3475	-74.0671	11961	2
Point Pleasant	NJ	New Jersey	40.0796	-74.0704	19862	2
Lakewood	NJ	New Jersey	40.0964	-74.2163	41774	2
Westfield	NJ	New Jersey	40.6499	-74.3432	30074	2
Long Branch	NJ	New Jersey	40.2979	-73.991	31708	2
Maplewood	NJ	New Jersey	40.7289	-74.2682	23825	2
New Milford	NJ	New Jersey	40.9362	-74.0188	16590	2
West Orange	NJ	New Jersey	40.7887	-74.2554	45756	2
Summit	NJ	New Jersey	40.7162	-74.3625	21669	2
Cranford	NJ	New Jersey	40.6563	-74.3037	22869	2
Little Falls	NJ	New Jersey	40.8798	-74.2284	11892	2
Ridgewood	NJ	New Jersey	40.984	-74.1144	25077	2
Lodi	NJ	New Jersey	40.878	-74.0827	24799	2
Bloomfield	NJ	New Jersey	40.803	-74.189	47978	2
Oakland	NJ	New Jersey	41.0289	-74.2373	13177	2
Monsey	NY	New York	41.1195	-74.066	14949	2
Spring Valley	NY	New York	41.1144	-74.0478	26759	2
Peekskill	NY	New York	41.2889	-73.92	23723	2
Guttenberg	NJ	New Jersey	40.7938	-74.0065	10886	2
West New York	NJ	New Jersey	40.7884	-74.0131	46805	2
Rye	NY	New York	40.9705	-73.6884	15651	2
Valley Stream	NY	New York	40.6648	-73.7033	36279	2
Dix Hills	NY	New York	40.7961	-73.3344	26888	2
Levittown	NY	New York	40.7245	-73.5112	52751	2
Bethpage	NY	New York	40.7467	-73.4843	16664	2
Stratford	CT	Connecticut	41.2016	-73.1342	50959	2
Commack	NY	New York	40.845	-73.2832	37020	2
Kings Park	NY	New York	40.8885	-73.2426	16642	2
Smithtown	NY	New York	40.8558	-73.2146	27646	2
West Islip	NY	New York	40.715	-73.2977	29473	2
East Haven	CT	Connecticut	41.2886	-72.8669	29073	2
Attleboro	MA	Massachusetts	41.9281	-71.3146	43351	2
Kalispell	MT	Montana	48.1978	-114.316	15701	1
Wailuku	HI	Hawaii	20.8887	-156.499	14058	1
Ewa Beach	HI	Hawaii	21.3157	-158.009	14582	1
Pearl City	HI	Hawaii	21.4052	-157.964	31202	1
Waipio	HI	Hawaii	21.4149	-157.995	11682	1
Kaneohe	HI	Hawaii	21.406	-157.796	34803	1
Oak Harbor	WA	Washington	48.2951	-122.659	21848	1
Mountain Home	ID	Idaho	43.1368	-115.694	12491	1
Lebanon	OR	Oregon	44.5331	-122.908	14227	1
Roseburg	OR	Oregon	43.218	-123.356	20579	1
Fort Lewis	WA	Washington	47.1144	-122.565	21841	1
Tumwater	WA	Washington	47.0078	-122.911	13381	1
Puyallup	WA	Washington	47.1849	-122.292	35492	1
Covington	WA	Washington	47.3658	-122.1	17013	1
Parkland	WA	Washington	47.1412	-122.438	25534	1
Burien	WA	Washington	47.4682	-122.345	32722	1
St Helens	OR	Oregon	45.8594	-122.817	11888	1
Salmon Creek	WA	Washington	45.7049	-122.661	20100	1
Camas	WA	Washington	45.591	-122.412	17028	1
Keizer	OR	Oregon	45.0005	-123.022	34744	1
Tigard	OR	Oregon	45.4276	-122.779	46046	1
Canby	OR	Oregon	45.266	-122.691	15082	1
West Linn	OR	Oregon	45.3652	-122.641	25020	1
Sunnyside	WA	Washington	46.3208	-120.012	15009	1
Ellensburg	WA	Washington	46.9971	-120.545	17950	1
Monroe	WA	Washington	47.8577	-121.988	15766	1
Caldwell	ID	Idaho	43.6582	-116.68	33073	1
Lewiston	ID	Idaho	46.4002	-117.001	31562	1
El Dorado Hills	CA	California	38.6882	-121.078	27781	1
Arroyo Grande	CA	California	35.1209	-120.587	16862	1
Atascadero	CA	California	35.4843	-120.672	28562	1
Coalinga	CA	California	36.1407	-120.358	15667	1
Corcoran	CA	California	36.096	-119.564	10921	1
Hanford	CA	California	36.3333	-119.647	49331	1
Lemoore	CA	California	36.3039	-119.786	23428	1
Larkspur	CA	California	37.9411	-122.53	11863	1
Pinole	CA	California	37.9975	-122.292	19687	1
Hillsborough	CA	California	37.5602	-122.356	10838	1
Ashland	CA	California	37.6946	-122.116	21816	1
Saratoga	CA	California	37.2724	-122.02	30641	1
Susanville	CA	California	40.4171	-120.646	17538	1
Lathrop	CA	California	37.8169	-121.289	13414	1
Ripon	CA	California	37.7405	-121.128	13391	1
Oakdale	CA	California	37.7692	-120.857	18964	1
West Sacramento	CA	California	38.5711	-121.539	44275	1
Rio Linda	CA	California	38.6903	-121.454	11031	1
Rocklin	CA	California	38.8	-121.247	67225	1
North Highlands	CA	California	38.673	-121.373	45587	1
Dinuba	CA	California	36.5449	-119.389	19244	1
Lemon Grove	CA	California	32.7335	-117.034	24934	1
Rosamond	CA	California	34.8658	-118.207	17881	1
Walnut Park	CA	California	33.9688	-118.224	16831	1
West Whittier Los Nietos	CA	California	33.9761	-118.069	25897	1
Valinda	CA	California	34.0378	-117.929	22710	1
Rubidoux	CA	California	33.9958	-117.418	33646	1
Valle Vista	CA	California	33.7528	-116.898	12409	1
Yucca Valley	CA	California	34.126	-116.416	20578	1
East Hemet	CA	California	33.7361	-116.94	15944	1
Whitney	NV	Nevada	36.0965	-115.044	26859	1
Winchester	NV	Nevada	36.136	-115.121	28201	1
San Luis	AZ	Arizona	32.4961	-114.768	20183	1
Portales	NM	New Mexico	34.1822	-103.339	11407	1
Douglas	AZ	Arizona	31.3449	-109.541	15105	1
Catalina Foothills	AZ	Arizona	32.294	-110.884	57494	1
Marana	AZ	Arizona	32.3865	-111.125	28275	1
Payson	AZ	Arizona	34.2395	-111.327	14423	1
Cedar City	UT	Utah	37.6826	-113.074	24496	1
Magna	UT	Utah	40.7016	-112.086	24953	1
South Salt Lake	UT	Utah	40.7079	-111.889	22189	1
Roy	UT	Utah	41.1706	-112.049	36417	1
Cottonwood Heights	UT	Utah	40.6171	-111.82	27644	1
Payson	UT	Utah	40.0388	-111.733	15297	1
Pleasant Grove	UT	Utah	40.3703	-111.732	33658	1
Springville	UT	Utah	40.1628	-111.604	26670	1
Lafayette	CO	Colorado	39.9951	-105.101	23881	1
Fountain	CO	Colorado	38.6938	-104.698	20038	1
Deming	NM	New Mexico	32.2611	-107.756	14777	1
Alamogordo	NM	New Mexico	32.8959	-105.952	36189	1
San Elizario	TX	Texas	31.5829	-106.266	13123	1
Socorro	TX	Texas	31.6413	-106.275	29447	1
Los Alamos	NM	New Mexico	35.8911	-106.298	13067	1
Los Lunas	NM	New Mexico	34.8093	-106.735	12896	1
West Odessa	TX	Texas	31.842	-102.483	19795	1
Sweetwater	TX	Texas	32.4681	-100.407	10924	1
El Reno	OK	Oklahoma	35.5303	-97.9575	16084	1
Bethany	OK	Oklahoma	35.5046	-97.6388	20280	1
Brownwood	TX	Texas	31.7079	-98.9824	19060	1
Stephenville	TX	Texas	32.2202	-98.2136	15536	1
Mineral Wells	TX	Texas	32.8086	-98.1019	16995	1
Gainesville	TX	Texas	33.6304	-97.1403	16479	1
Cleburne	TX	Texas	32.3515	-97.3926	29019	1
North Richland Hills	TX	Texas	32.8557	-97.2182	61593	1
Colleyville	TX	Texas	32.8851	-97.1492	22388	1
Euless	TX	Texas	32.8483	-97.0918	50858	1
Copperas Cove	TX	Texas	31.1197	-97.9017	30684	1
Gatesville	TX	Texas	31.4368	-97.7353	15918	1
Hewitt	TX	Texas	31.4538	-97.195	12839	1
Dodge City	KS	Kansas	37.7597	-100.018	26867	1
Columbus	NE	Nebraska	41.4328	-97.3585	21105	1
McPherson	KS	Kansas	38.3719	-97.6622	14316	1
Newton	KS	Kansas	38.0441	-97.3476	17930	1
Derby	KS	Kansas	37.5524	-97.2615	18800	1
Coffeyville	KS	Kansas	37.0377	-95.6264	10547	1
Prairie Village	KS	Kansas	38.9897	-94.6362	22068	1
Raymore	MO	Missouri	38.8042	-94.4618	15607	1
Blue Springs	MO	Missouri	39.0178	-94.2744	49481	1
Atchison	KS	Kansas	39.5625	-95.1283	10052	1
Marshalltown	IA	Iowa	42.0417	-92.9146	26483	1
Newton	IA	Iowa	41.6986	-93.0469	15450	1
Kirksville	MO	Missouri	40.1935	-92.5795	16734	1
Coralville	IA	Iowa	41.6882	-91.5868	17850	1
West Des Moines	IA	Iowa	41.5737	-93.7504	52587	1
Keokuk	IA	Iowa	40.4025	-91.3944	11038	1
Moberly	MO	Missouri	39.4204	-92.4388	12116	1
Sedalia	MO	Missouri	38.7029	-93.2311	20401	1
Warrensburg	MO	Missouri	38.7631	-93.735	17399	1
Fort Leonard Wood	MO	Missouri	37.7382	-92.1173	15641	1
Wylie	TX	Texas	33.0187	-96.5289	34581	1
Palestine	TX	Texas	31.7579	-95.6385	18005	1
Lufkin	TX	Texas	31.3369	-94.7304	33308	1
Jacksonville	TX	Texas	31.9635	-95.2686	14076	1
Ennis	TX	Texas	32.3323	-96.624	18981	1
Van Buren	AR	Arkansas	35.4443	-94.3467	20816	1
Tahlequah	OK	Oklahoma	35.9129	-94.9715	15714	1
Springdale	AR	Arkansas	36.1814	-94.1459	62001	1
Searcy	AR	Arkansas	35.247	-91.7337	20529	1
Benton	AR	Arkansas	34.5708	-92.577	23457	1
Pineville	LA	Louisiana	31.3388	-92.4125	14113	1
Magnolia	AR	Arkansas	33.2741	-93.2335	10883	1
Donna	TX	Texas	26.1703	-98.049	20102	1
Mercedes	TX	Texas	26.1493	-97.9187	15324	1
Seguin	TX	Texas	29.5743	-97.9653	22796	1
Schertz	TX	Texas	29.5667	-98.2643	27458	1
Universal City	TX	Texas	29.5521	-98.3032	18744	1
Cedar Park	TX	Texas	30.5066	-97.8303	37282	1
Brushy Creek	TX	Texas	30.511	-97.7347	26915	1
Robstown	TX	Texas	27.7926	-97.6694	12671	1
Rio Grande City	TX	Texas	26.3807	-98.8184	13403	1
Pharr	TX	Texas	26.2063	-98.1852	61825	1
San Juan	TX	Texas	26.1925	-98.1527	30047	1
Brenham	TX	Texas	30.1619	-96.397	14090	1
Port Lavaca	TX	Texas	28.6156	-96.6297	12156	1
Angleton	TX	Texas	29.1665	-95.4281	18811	1
Missouri City	TX	Texas	29.5828	-95.5394	64021	1
Rosenberg	TX	Texas	29.5524	-95.8049	27471	1
Port Neches	TX	Texas	29.9809	-93.9604	12841	1
Deer Park	TX	Texas	29.692	-95.1181	31408	1
New Iberia	LA	Louisiana	30.0036	-91.8185	32618	1
Opelousas	LA	Louisiana	30.5282	-92.0844	23022	1
Dickinson	ND	North Dakota	46.8836	-102.789	16026	1
Williston	ND	North Dakota	48.1565	-103.628	12198	1
Mitchell	SD	South Dakota	43.7139	-98.0263	14944	1
Brookings	SD	South Dakota	44.3063	-96.7881	19584	1
Carroll	IA	Iowa	42.0695	-94.8664	10072	1
Spencer	IA	Iowa	43.1453	-95.1472	11296	1
Sauk Rapids	MN	Minnesota	45.5928	-94.1639	12039	1
Hibbing	MN	Minnesota	47.4172	-92.9383	16470	1
Anoka	MN	Minnesota	45.2029	-93.387	18421	1
Plymouth	MN	Minnesota	45.0158	-93.4589	71452	1
Hopkins	MN	Minnesota	44.9267	-93.4055	17741	1
Crystal	MN	Minnesota	45.0373	-93.3596	22348	1
Brooklyn Park	MN	Minnesota	45.1014	-93.3474	71600	1
Robbinsdale	MN	Minnesota	45.0265	-93.3347	13902	1
Edina	MN	Minnesota	44.8957	-93.3547	47121	1
St Louis Park	MN	Minnesota	44.9468	-93.3625	44478	1
Mounds View	MN	Minnesota	45.1047	-93.2062	12538	1
River Falls	WI	Wisconsin	44.8587	-92.6251	13553	1
Mason City	IA	Iowa	43.1487	-93.2019	28458	1
Eagan	MN	Minnesota	44.8138	-93.1691	68922	1
Northfield	MN	Minnesota	44.4561	-93.1625	19680	1
Sault Ste Marie	MI	Michigan	46.4885	-84.3527	14648	1
Two Rivers	WI	Wisconsin	44.1549	-87.5764	12187	1
Portage	MI	Michigan	42.2096	-85.5885	46453	1
Baraboo	WI	Wisconsin	43.4714	-89.7416	11682	1
Hartford	WI	Wisconsin	43.3184	-88.3788	12549	1
Menasha	WI	Wisconsin	44.2129	-88.4362	16331	1
Freeport	IL	Illinois	42.292	-89.6304	25860	1
Sun Prairie	WI	Wisconsin	43.188	-89.233	24050	1
Cary	IL	Illinois	42.2124	-88.2468	18787	1
Crystal Lake	IL	Illinois	42.2264	-88.3354	44766	1
Pleasant Prairie	WI	Wisconsin	42.5388	-87.8702	20142	1
Mount Prospect	IL	Illinois	42.0654	-87.9362	55151	1
Gurnee	IL	Illinois	42.3737	-87.9344	31919	1
Vernon Hills	IL	Illinois	42.2311	-87.9691	22354	1
New Berlin	WI	Wisconsin	42.9791	-88.1092	40219	1
Cedarburg	WI	Wisconsin	43.299	-87.9872	11406	1
Franklin	WI	Wisconsin	42.8992	-88.0022	33044	1
Greenfield	WI	Wisconsin	42.963	-87.9959	35063	1
West Allis	WI	Wisconsin	43.0081	-88.0184	58590	1
Menomonee Falls	WI	Wisconsin	43.1512	-88.1103	34704	1
Pewaukee	WI	Wisconsin	43.0614	-88.2495	12639	1
Wauwatosa	WI	Wisconsin	43.0589	-88.0262	46010	1
De Pere	WI	Wisconsin	44.441	-88.0684	22482	1
Forest Hills	MI	Michigan	42.9483	-85.4922	23507	1
Big Rapids	MI	Michigan	43.6989	-85.4812	11174	1
Haslett	MI	Michigan	42.7527	-84.407	11658	1
Holt	MI	Michigan	42.6382	-84.5219	11812	1
Okemos	MI	Michigan	42.7107	-84.4226	23153	1
Fenton	MI	Michigan	42.7989	-83.7121	12313	1
Redford	MI	Michigan	42.3946	-83.2971	49278	1
Waterford	MI	Michigan	42.6601	-83.3797	73410	1
Ferndale	MI	Michigan	42.4611	-83.1291	21629	1
Clawson	MI	Michigan	42.5355	-83.1511	12498	1
Madison Heights	MI	Michigan	42.5014	-83.1047	30800	1
Roseville	MI	Michigan	42.5033	-82.9385	48616	1
Harper Woods	MI	Michigan	42.438	-82.925	13612	1
Waterville	ME	Maine	44.5521	-69.6458	15827	1
Cheektowaga	NY	New York	42.912	-78.7597	78201	1
Lackawanna	NY	New York	42.8194	-78.8256	18772	1
Lancaster	NY	New York	42.9004	-78.673	10801	1
Oswego	NY	New York	43.4546	-76.5066	18355	1
Glens Falls	NY	New York	43.3121	-73.6482	14339	1
Lebanon	NH	New Hampshire	43.6439	-72.2552	13697	1
Saratoga Springs	NY	New York	43.0753	-73.7824	28358	1
Easthampton	MA	Massachusetts	42.2651	-72.6685	16846	1
Holyoke	MA	Massachusetts	42.2032	-72.624	40032	1
Sanford	ME	Maine	43.4399	-70.7733	10985	1
Maynard	MA	Massachusetts	42.4308	-71.4559	10376	1
Arlington	MA	Massachusetts	42.4179	-71.1657	41874	1
Needham	MA	Massachusetts	42.2859	-71.2327	28888	1
Wellesley	MA	Massachusetts	42.3063	-71.2878	26722	1
Methuen	MA	Massachusetts	42.73	-71.1794	45644	1
Stoneham	MA	Massachusetts	42.4801	-71.0984	21911	1
Watertown	MA	Massachusetts	42.3713	-71.182	32943	1
Randolph	MA	Massachusetts	42.1734	-71.0491	31000	1
Braintree	MA	Massachusetts	42.2096	-70.9997	34575	1
Weymouth	MA	Massachusetts	42.2065	-70.9459	54894	1
Haverhill	MA	Massachusetts	42.7781	-71.0849	61544	1
Derry	NH	New Hampshire	42.8839	-71.3085	23395	1
Westbrook	ME	Maine	43.6853	-70.3571	16607	1
Laconia	NH	New Hampshire	43.5508	-71.4679	17294	1
Biddeford	ME	Maine	43.4741	-70.4462	22008	1
South Portland	ME	Maine	43.6315	-70.2727	24592	1
Collierville	TN	Tennessee	35.0544	-89.6823	35447	1
Lewisburg	TN	Tennessee	35.449	-86.7931	10937	1
Tullahoma	TN	Tennessee	35.3685	-86.2133	18933	1
Middleburg	FL	Florida	30.0508	-81.902	12450	1
Bogalusa	LA	Louisiana	30.7804	-89.8638	12643	1
Fairhope	AL	Alabama	30.5264	-87.8957	15382	1
Thibodaux	LA	Louisiana	29.7922	-90.8201	14646	1
Marrero	LA	Louisiana	29.886	-90.1099	35713	1
Ocean Springs	MS	Mississippi	30.4099	-88.7974	17206	1
Picayune	MS	Mississippi	30.5281	-89.6802	11092	1
Pascagoula	MS	Mississippi	30.3637	-88.542	23693	1
Niceville	FL	Florida	30.5162	-86.4718	12504	1
Wright	FL	Florida	30.4464	-86.6354	23101	1
Homosassa Springs	FL	Florida	28.8072	-82.55	14075	1
Eustis	FL	Florida	28.851	-81.6819	17642	1
Lutz	FL	Florida	28.1394	-82.462	18718	1
Keystone	FL	Florida	28.1276	-82.5891	21900	1
Atlantic Beach	FL	Florida	30.3347	-81.4088	13849	1
Jacksonville Beach	FL	Florida	30.2841	-81.3961	22179	1
St Cloud	FL	Florida	28.2466	-81.2875	28458	1
Titusville	FL	Florida	28.5912	-80.8199	45168	1
Rockledge	FL	Florida	28.3249	-80.7327	23833	1
Ormond Beach	FL	Florida	29.2864	-81.0749	40925	1
Port Orange	FL	Florida	29.119	-81.0029	53322	1
Deltona	FL	Florida	28.907	-81.2163	87377	1
Sebastian	FL	Florida	27.7828	-80.4824	21138	1
North Fort Myers	FL	Florida	26.7029	-81.8844	47525	1
Lake Wales	FL	Florida	27.9047	-81.584	11471	1
North Port	FL	Florida	27.066	-82.172	52300	1
Fruitville	FL	Florida	27.3306	-82.4616	14518	1
Safety Harbor	FL	Florida	28.0047	-82.6953	17516	1
Plant City	FL	Florida	28.0143	-82.1289	33328	1
Port St Lucie	FL	Florida	27.2758	-80.355	151276	1
Tamarac	FL	Florida	26.2036	-80.2464	61652	1
Cooper City	FL	Florida	26.0446	-80.2896	29753	1
Deerfield Beach	FL	Florida	26.3052	-80.1198	67541	1
Lighthouse Point	FL	Florida	26.2747	-80.0894	11014	1
Greenacres	FL	Florida	26.628	-80.1354	31189	1
Kendall	FL	Florida	25.6668	-80.3565	76867	1
Pinecrest	FL	Florida	25.6619	-80.3076	20564	1
[truncated: 269 more rows]
