# Supplementary material for: Do Global Cities Enable Global Views? Using Twitter to Quantify the Level of Geographical Awareness of U.S. Cities
Source: PLoS One. 2015 Jul 13;10(7):e0132464. doi: 10.1371/journal.pone.0132464 (PMC4500559; doi:10.1371/journal.pone.0132464)
Supplement: S8 Table — Column A is a list of US city names mentioned by Twitter users living in Chicago. Column B represents state code where the respective city in column A belongs. Column C represents state name where the respective city in column A belongs. Column D and E represent coordinate of each city. F column shows the population in each city. G column represents the number of tweets mentioned each city. (XLSX) [file pone.0132464.s008.xlsx]

## Sheet: Chicago
CenterID	CityID	CityName	CountryCode	CountryName	CityLat	CityLon	Population	Count
4887398	53654	Mogadishu	SO	Somalia	2.03711	45.3438	2587183	6
4887398	71137	Sanaa	YE	Yemen	15.3547	44.2067	1937451	2
4887398	88319	Benghazi	LY	Libya	32.1177	20.1293	650629	42
4887398	94787	Kirkuk	IQ	Iraq	35.4681	44.3922	601433	3
4887398	95446	Erbil	IQ	Iraq	36.1926	44.0106	932800	7
4887398	98182	Baghdad	IQ	Iraq	33.3406	44.4009	5672513	68
4887398	99072	Mosul	IQ	Iraq	36.335	43.1189	1739800	4
4887398	104515	Mecca	SA	Saudi Arabia	21.4267	39.8261	1323624	3
4887398	105343	Jeddah	SA	Saudi Arabia	21.5169	39.2192	2867446	6
4887398	108410	Riyadh	SA	Saudi Arabia	24.6877	46.7219	4205961	9
4887398	112931	Tehran	IR	Iran	35.6944	51.4215	7153309	37
4887398	115019	Shiraz	IR	Iran	29.6103	52.5311	1249942	1
4887398	119208	Qom	IR	Iran	34.6401	50.8764	900000	1
4887398	143127	Arak	IR	Iran	34.0917	49.6892	503647	2
4887398	160263	Dar es Salaam	TZ	Tanzania	-6.82349	39.2695	2698652	1
4887398	169577	Homs	SY	Syria	34.7268	36.7234	775404	63
4887398	170063	Aleppo	SY	Syria	36.2012	37.1612	1602264	111
4887398	170654	Damascus	SY	Syria	33.5102	36.2913	1569394	32
4887398	184745	Nairobi	KE	Kenya	-1.28333	36.8167	2750547	24
4887398	186301	Mombasa	KE	Kenya	-4.05466	39.6636	799668	3
4887398	202061	Kigali	RW	Rwanda	-1.94995	30.0588	745261	2
4887398	223817	Djibouti	DJ	Djibouti	11.589	43.145	623891	37
4887398	232422	Kampala	UG	Uganda	0.31628	32.5822	1353189	7
4887398	250441	Amman	JO	Jordan	31.9552	35.945	1275857	18
4887398	264371	Athens	GR	Greece	37.9795	23.7162	729137	49
4887398	276781	Beirut	LB	Lebanon	33.8889	35.4944	1916100	20
4887398	281184	Jerusalem	IL	Israel	31.769	35.2163	801000	123
4887398	287286	Muscat	OM	Oman	23.6139	58.5922	797000	3
4887398	292223	Dubai	AE	Arab Emirates	25.2582	55.3047	1137347	3
4887398	292672	Sharjah	AE	Arab Emirates	25.3374	55.4121	543733	1
4887398	292968	Abu Dhabi	AE	Arab Emirates	24.4667	54.3667	603492	2
4887398	311046	Izmir	TR	Turkey	38.4127	27.1384	2500603	4
4887398	314830	Gaziantep	TR	Turkey	37.0594	37.3825	1065975	1
4887398	323777	Antalya	TR	Turkey	36.9081	30.6956	758188	5
4887398	323786	Ankara	TR	Turkey	39.9199	32.8543	3517182	13
4887398	344979	Addis Ababa	ET	Ethiopia	9.02497	38.7469	2757729	3
4887398	360630	Cairo	EG	Egypt	30.0626	31.2497	7734614	127
4887398	361058	Alexandria	EG	Egypt	31.2156	29.9553	3811516	5
4887398	379252	Khartoum	SD	Sudan	15.5518	32.5324	1974647	3
4887398	415189	Aden	YE	Yemen	12.7794	45.0367	550602	2
4887398	456172	Riga	LV	Latvia	56.946	24.1059	742572	14
4887398	472757	Volgograd	RU	Russia	48.7194	44.5018	1011417	42
4887398	498817	St Petersburg	RU	Russia	59.9386	30.3141	5028000	15
4887398	524901	Moscow	RU	Russia	55.7522	37.6156	10381222	129
4887398	551487	Kazan	RU	Russia	55.7887	49.1221	1104738	2
4887398	554840	Izhevsk	RU	Russia	56.8498	53.2045	631038	1
4887398	587084	Baku	AZ	Azerbaijan	40.3777	49.892	1116513	7
4887398	593116	Vilnius	LT	Lithuania	54.6892	25.2798	542366	13
4887398	611717	Tbilisi	GE	Georgia	41.6941	44.8337	1049498	3
4887398	616052	Yerevan	AM	Armenia	40.1811	44.5136	1093485	8
4887398	618426	Chisinau	MD	Moldova	47.0056	28.8575	635994	1
4887398	625144	Minsk	BY	Belarus	53.9	27.5667	1742124	1
4887398	658225	Helsinki	FI	Finland	60.1695	24.9354	558457	32
4887398	683506	Bucharest	RO	Romania	44.4323	26.1063	1877155	7
4887398	698740	Odessa	UA	Ukraine	46.4775	30.7326	1001558	8
4887398	700569	Mykolayiv	UA	Ukraine	46.9659	31.9974	510840	1
4887398	702550	Lviv	UA	Ukraine	49.8383	24.0232	717803	19
4887398	703448	Kiev	UA	Ukraine	50.4547	30.5238	2797553	785
4887398	706483	Kharkiv	UA	Ukraine	49.9808	36.2527	1430885	9
4887398	709717	Donetsk	UA	Ukraine	48.023	37.8022	1024700	5
4887398	709930	Dnipropetrovsk	UA	Ukraine	48.45	34.9833	1032822	3
4887398	727011	Sofia	BG	Bulgaria	42.6975	23.3242	1152556	15
4887398	745044	Istanbul	TR	Turkey	41.0138	28.9497	11174257	282
4887398	756135	Warsaw	PL	Poland	52.2298	21.0118	1702139	34
4887398	792680	Belgrade	RS	Serbia	44.804	20.4651	1273651	6
4887398	890299	Harare	ZW	Zimbabwe	-17.8277	31.0534	1542813	6
4887398	894701	Bulawayo	ZW	Zimbabwe	-20.15	28.5833	699385	1
4887398	909137	Lusaka	ZM	Zambia	-15.4067	28.2871	1267440	1
4887398	953781	Soweto	ZA	South Africa	-26.2678	27.8585	1695047	8
4887398	964137	Pretoria	ZA	South Africa	-25.7449	28.1878	1619438	4
4887398	993800	Johannesburg	ZA	South Africa	-26.2023	28.0436	2026469	27
4887398	1007311	Durban	ZA	South Africa	-29.8579	31.0292	3120282	4
4887398	1040652	Maputo	MZ	Mozambique	-25.9655	32.5832	1191613	2
4887398	1070940	Antananarivo	MG	Madagascar	-18.9137	47.5361	1391433	2
4887398	1138958	Kabul	AF	Afghanistan	34.5281	69.1723	3043532	29
4887398	1166993	Rawalpindi	PK	Pakistan	33.6007	73.0679	1743101	14
4887398	1167528	Quetta	PK	Pakistan	30.199	67.0097	733675	3
4887398	1168197	Peshawar	PK	Pakistan	34.008	71.5785	1218773	14
4887398	1169825	Multan	PK	Pakistan	30.1956	71.4753	1437230	1
4887398	1172451	Lahore	PK	Pakistan	31.5497	74.3436	6310888	40
4887398	1174872	Karachi	PK	Pakistan	24.9056	67.0822	11624219	132
4887398	1176615	Islamabad	PK	Pakistan	33.7215	73.0433	601600	61
4887398	1179400	Faisalabad	PK	Pakistan	31.4167	73.0833	2506595	1
4887398	1185241	Dhaka	BD	Bangladesh	23.7104	90.4074	10356500	16
4887398	1214520	Medan	ID	Indonesia	3.58333	98.6667	1750971	1
4887398	1221874	Dushanbe	TJ	Tajikistan	38.5358	68.7791	679400	1
4887398	1248991	Colombo	LK	Sri Lanka	6.93194	79.8478	648034	1
4887398	1253405	Varanasi	IN	India	25.3167	83.0104	1164404	4
4887398	1255364	Surat	IN	India	21.1959	72.8302	2894504	1
4887398	1257629	Salem	IN	India	11.6512	78.1587	778396	4
4887398	1258980	Raipur	IN	India	21.2333	81.6333	679995	1
4887398	1259229	Pune	IN	India	18.5196	73.8553	2935744	12
4887398	1261731	Nasik	IN	India	19.9833	73.8	1289497	2
4887398	1262180	Nagpur	IN	India	21.15	79.1	2228018	2
4887398	1262321	Mysore	IN	India	12.2979	76.6393	868313	4
4887398	1263214	Meerut	IN	India	28.9715	77.7193	1223184	1
4887398	1264527	Chennai	IN	India	13.0878	80.2785	4328063	19
4887398	1264728	Ludhiana	IN	India	30.9002	75.8523	1545368	2
4887398	1264733	Lucknow	IN	India	26.8393	80.9231	2472011	1
4887398	1268295	Kalyan	IN	India	19.2437	73.1355	1262255	2
4887398	1269515	Jaipur	IN	India	26.9196	75.7878	2711758	12
4887398	1269743	Indore	IN	India	22.7179	75.8333	1837041	2
4887398	1269843	Hyderabad	IN	India	17.3841	78.4564	3597816	18
4887398	1269920	Hubli	IN	India	15.3478	75.1338	840214	1
4887398	1270583	Gwalior	IN	India	26.2298	78.1734	882458	1
4887398	1271308	Ghaziabad	IN	India	28.6625	77.4378	1199191	3
4887398	1271476	Guwahati	IN	India	26.1862	91.751	899094	1
4887398	1273294	Delhi	IN	India	28.6538	77.229	10927986	125
4887398	1273780	Cuttack	IN	India	20.465	85.8793	580000	1
4887398	1273865	Coimbatore	IN	India	11.0056	76.9661	959823	6
4887398	1273874	Cochin	IN	India	9.93988	76.2602	604696	1
4887398	1274746	Chandigarh	IN	India	30.7363	76.7884	960787	2
4887398	1275004	Kolkata	IN	India	22.5626	88.363	4631392	11
4887398	1275339	Mumbai	IN	India	19.0728	72.8826	12691836	58
4887398	1275841	Bhopal	IN	India	23.2547	77.4029	1599914	7
4887398	1277333	Bangalore	IN	India	12.9719	77.5937	5104047	17
4887398	1278710	Amritsar	IN	India	31.6366	74.8748	1092450	1
4887398	1279159	Ajmer	IN	India	26.4498	74.6412	517911	1
4887398	1279259	Agra	IN	India	27.1833	78.0167	1430055	2
4887398	1283240	Kathmandu	NP	Nepal	27.7017	85.3206	1442271	12
4887398	1298824	Rangoon	MM	Myanmar	16.8053	96.1561	4477638	1
4887398	1311874	Mandalay	MM	Myanmar	21.9747	96.0836	1208099	4
4887398	1488754	Tyumen	RU	Russia	57.1522	65.5272	519119	2
4887398	1496747	Novosibirsk	RU	Russia	55.0415	82.9346	1419007	12
4887398	1502026	Krasnoyarsk	RU	Russia	56.0184	92.8672	927200	2
4887398	1508291	Chelyabinsk	RU	Russia	55.154	61.4291	1062919	1
4887398	1512569	Tashkent	UZ	Uzbekistan	41.2646	69.2163	1978028	1
4887398	1526384	Almaty	KZ	Kazakhstan	43.2565	76.9285	2000900	7
4887398	1566083	Ho Chi Minh City	VN	Vietnam	10.823	106.63	3467331	16
4887398	1581130	Hanoi	VN	Vietnam	21.0245	105.841	1431270	14
4887398	1583992	Da Nang	VN	Vietnam	16.0678	108.221	752493	1
4887398	1609350	Bangkok	TH	Thailand	13.754	100.501	5104476	114
4887398	1621177	Yogyakarta	ID	Indonesia	-7.78278	110.361	636660	1
4887398	1625822	Surabaya	ID	Indonesia	-7.24917	112.751	2374658	1
4887398	1627896	Semarang	ID	Indonesia	-6.9932	110.42	1288084	1
4887398	1633419	Padang	ID	Indonesia	-0.94924	100.354	840352	1
4887398	1642911	Jakarta	ID	Indonesia	-6.21462	106.845	8540121	69
4887398	1645524	Depok	ID	Indonesia	-6.4	106.819	1198129	1
4887398	1648473	Bogor	ID	Indonesia	-6.59444	106.789	800000	4
4887398	1650213	Banjarmasin	ID	Indonesia	-3.31987	114.591	572837	1
4887398	1650357	Bandung	ID	Indonesia	-6.90389	107.619	1699719	9
4887398	1668341	Taipei	TW	Taiwan	25.0478	121.532	7871900	19
4887398	1668355	Tainan	TW	Taiwan	22.9908	120.213	771235	2
4887398	1673820	Kaohsiung	TW	Taiwan	22.6163	120.313	1519711	4
4887398	1701668	Manila	PH	Philippines	14.6042	120.982	10444527	56
4887398	1715348	Davao	PH	Philippines	7.07306	125.613	1212504	1
4887398	1732905	Klang	MY	Malaysia	3.03333	101.45	879867	1
4887398	1734634	Ipoh	MY	Malaysia	4.5841	101.083	673318	1
4887398	1735158	Petaling Jaya	MY	Malaysia	3.10726	101.607	520698	1
4887398	1735161	Kuala Lumpur	MY	Malaysia	3.1412	101.687	1453975	10
4887398	1735634	Kuching	MY	Malaysia	1.55	110.333	570407	1
4887398	1787093	Yantai	CN	China	37.4765	121.441	719332	1
4887398	1787746	Yancheng	CN	China	33.3856	120.125	628441	1
4887398	1788927	Xingtai	CN	China	37.0631	114.494	611739	1
4887398	1790437	Zhuhai	CN	China	22.2769	113.568	501199	1
4887398	1790630	Xian	CN	China	34.2583	108.929	3225812	2
4887398	1790645	Xiamen	CN	China	24.4798	118.082	578337	1
4887398	1790923	Wuxi	CN	China	31.5689	120.289	1108647	1
4887398	1791247	Wuhan	CN	China	30.5833	114.267	4184206	5
4887398	1792947	Tianjin	CN	China	39.1422	117.177	3766207	5
4887398	1795565	Shenzhen	CN	China	22.5455	114.068	3000000	9
4887398	1796236	Shanghai	CN	China	31.2222	121.458	14608512	99
4887398	1797595	Qinhuangdao	CN	China	39.9317	119.588	759718	1
4887398	1799722	Nantong	CN	China	32.0303	120.875	666251	1
4887398	1799962	Nanjing	CN	China	32.0617	118.778	3087010	3
4887398	1800163	Nanchang	CN	China	28.6833	115.883	1871351	3
4887398	1804430	Lanzhou	CN	China	36.057	103.84	3200000	1
4887398	1804651	Kunming	CN	China	25.0389	102.718	1023674	1
4887398	1808722	Hefei	CN	China	31.8639	117.281	1388904	2
4887398	1808926	Hangzhou	CN	China	30.2936	120.161	1878129	13
4887398	1809498	Guilin	CN	China	25.2819	110.286	649352	5
4887398	1809858	Guangzhou	CN	China	23.1167	113.25	3152825	9
4887398	1811103	Foshan	CN	China	23.0268	113.131	627348	4
4887398	1814087	Dalian	CN	China	38.9122	121.602	2035307	95
4887398	1814906	Chongqing	CN	China	29.5628	106.553	3967028	3
4887398	1815286	Chengdu	CN	China	30.6667	104.067	3950437	11
4887398	1816670	Beijing	CN	China	39.9075	116.397	7480601	226
4887398	1819609	Kowloon	HK	Hong Kong	22.3167	114.183	2019533	4
4887398	1819729	Hong Kong	HK	Hong Kong	22.2855	114.158	7012738	1124
4887398	1821306	Phnom Penh	KH	Cambodia	11.5625	104.916	1573544	24
4887398	1833747	Ulsan	KR	Korea	35.5372	129.317	962865	2
4887398	1835329	Daegu	KR	Korea	35.8703	128.591	2566540	3
4887398	1835848	Seoul	KR	Korea	37.5683	126.978	10349312	110
4887398	1838524	Busan	KR	Korea	35.1028	129.04	3678555	28
4887398	1838716	Bucheon	KR	Korea	37.4989	126.783	850731	3
4887398	1839071	Pohang	KR	Korea	36.0322	129.365	500000	1
4887398	1843564	Incheon	KR	Korea	37.4536	126.732	2628000	3
4887398	1848354	Yokohama	JP	Japan	35.4478	139.643	3574443	4
4887398	1850147	Tokyo	JP	Japan	35.6895	139.692	8336599	239
4887398	1853909	Osaka	JP	Japan	34.6937	135.502	2592413	24
4887398	1855431	Niigata	JP	Japan	37.9022	139.024	505272	1
4887398	1856057	Nagoya	JP	Japan	35.1815	136.906	2191279	6
4887398	1857910	Kyoto	JP	Japan	35.0211	135.754	1459640	20
4887398	1858421	Kumamoto	JP	Japan	32.7897	130.742	680423	1
4887398	1859171	Kobe	JP	Japan	34.6913	135.183	1528478	8
4887398	1859642	Kawasaki	JP	Japan	35.5206	139.717	1306785	1
4887398	1860827	Kagoshima	JP	Japan	31.5602	130.558	555352	2
4887398	1862415	Hiroshima	JP	Japan	34.3963	132.459	1143841	5
4887398	1863289	Hamamatsu	JP	Japan	34.7	137.733	605098	1
4887398	1863967	Fukuoka	JP	Japan	33.6064	130.418	1392289	3
4887398	1871859	Pyongyang	KP	Korea	39.0339	125.754	3222000	46
4887398	1880252	Singapore	SG	Singapore	1.28967	103.85	3547809	1163
4887398	1886760	Suzhou	CN	China	31.3041	120.595	1343091	4
4887398	2013348	Vladivostok	RU	Russia	43.1056	131.874	587022	1
4887398	2022890	Khabarovsk	RU	Russia	48.4827	135.084	579000	1
4887398	2023469	Irkutsk	RU	Russia	52.2978	104.296	586695	2
4887398	2028462	Ulaanbaatar	MN	Mongolia	47.9077	106.883	844818	1
4887398	2034937	Shenyang	CN	China	41.7922	123.433	3512192	1
4887398	2036502	Jilin	CN	China	43.8508	126.56	1881977	1
4887398	2037013	Harbin	CN	China	45.75	126.65	3229883	11
4887398	2063523	Perth	AU	Australia	-31.9522	115.861	1896548	36
4887398	2078025	Adelaide	AU	Australia	-34.9287	138.599	1225235	13
4887398	2113015	Chiba	JP	Japan	35.6047	140.123	919729	1
4887398	2128295	Sapporo	JP	Japan	43.0642	141.347	1883027	5
4887398	2147714	Sydney	AU	Australia	-33.8679	151.207	4627345	233
4887398	2158177	Melbourne	AU	Australia	-37.814	144.963	4246375	126
4887398	2165087	Gold Coast	AU	Australia	-28.0003	153.431	591473	13
4887398	2174003	Brisbane	AU	Australia	-27.4679	153.028	2189878	21
4887398	2210247	Tripoli	LY	Libya	32.8752	13.1875	1150989	10
4887398	2220957	Yaounde	CM	Cameroon	3.86667	11.5167	1299369	5
4887398	2253354	Dakar	SN	Senegal	14.6937	-17.4441	2476400	3
4887398	2260535	Brazzaville	CG	Congo	-4.26613	15.2832	1284609	1
4887398	2267057	Lisbon	PT	Portugal	38.7167	-9.13333	517802	23
4887398	2274895	Monrovia	LR	Liberia	6.30054	-10.7969	939524	2
4887398	2298890	Kumasi	GH	Ghana	6.68848	-1.62443	1468609	1
4887398	2306104	Accra	GH	Ghana	5.55602	-0.1969	1963264	39
4887398	2314302	Kinshasa	CD	Congo	-4.32142	15.3081	7785965	4
4887398	2319133	Warri	NG	Nigeria	5.51667	5.75	536023	1
4887398	2322911	Sokoto	NG	Nigeria	13.0609	5.23902	563861	1
4887398	2325200	Oyo	NG	Nigeria	7.85	3.93333	736072	1
4887398	2331447	Maiduguri	NG	Nigeria	11.8464	13.1603	1112449	2
4887398	2332459	Lagos	NG	Nigeria	6.45306	3.39583	9000000	37
4887398	2335204	Kano	NG	Nigeria	12.0001	8.51672	3626068	2
4887398	2335727	Kaduna	NG	Nigeria	10.5222	7.43828	1582102	1
4887398	2339354	Ibadan	NG	Nigeria	7.38778	3.89639	3565108	2
4887398	2343279	Enugu	NG	Nigeria	6.4402	7.4943	688862	1
4887398	2352778	Abuja	NG	Nigeria	9.06853	7.48375	590400	8
4887398	2389853	Bangui	CF	Central African Republic	4.36122	18.555	542393	10
4887398	2422465	Conakry	GN	Guinea	9.53795	-13.6773	1767200	1
4887398	2464470	Tunis	TN	Tunisia	36.819	10.1658	693210	25
4887398	2485926	Oran	DZ	Algeria	35.6911	-0.64167	645984	1
4887398	2509954	Valencia	ES	Spain	39.4697	-0.37739	814208	7
4887398	2510911	Sevilla	ES	Spain	37.3824	-5.97613	703206	19
4887398	2514256	Malaga	ES	Spain	36.7202	-4.42034	568305	4
4887398	2523920	Palermo	IT	Italy	38.1158	13.3598	672175	2
4887398	2530335	Tangier	MA	Morocco	35.7673	-5.79975	688356	7
4887398	2537763	Sale	MA	Morocco	34.0531	-6.79846	903485	4
4887398	2538475	Rabat	MA	Morocco	34.0132	-6.83255	1655753	4
4887398	2542997	Marrakesh	MA	Morocco	31.6342	-7.99994	839296	4
4887398	2548885	Fes	MA	Morocco	34.0372	-4.9998	964891	4
4887398	2553604	Casablanca	MA	Morocco	33.5883	-7.61138	3144909	9
4887398	2618425	Copenhagen	DK	Denmark	55.6759	12.5655	1153615	36
4887398	2643743	London	GB	United Kingdom	51.5085	-0.12574	7556900	14
4887398	2648579	Glasgow	GB	United Kingdom	55.8652	-4.25763	610268	1
4887398	2655603	Birmingham	GB	United Kingdom	52.4814	-1.89983	984333	1
4887398	2673730	Stockholm	SE	Sweden	59.3326	18.0649	1253309	37
4887398	2747891	Rotterdam	NL	Netherlands	51.9225	4.47917	598199	1
4887398	2759794	Amsterdam	NL	Netherlands	52.374	4.88969	741636	23
4887398	2761369	Vienna	AT	Austria	48.2085	16.3721	1691468	329
4887398	2800866	Brussels	BE	Belgium	50.8504	4.34878	1019022	11
4887398	2825297	Stuttgart	DE	Germany	48.7823	9.17702	589793	9
4887398	2911298	Hamburg	DE	Germany	53.5753	10.0153	1739117	19
4887398	2928810	Essen	DE	Germany	51.4566	7.01228	593085	2
4887398	2934246	Dusseldorf	DE	Germany	51.2217	6.77616	573057	8
4887398	2935517	Dortmund	DE	Germany	51.5149	7.466	588462	3
4887398	2944388	Bremen	DE	Germany	53.0752	8.80777	546501	5
4887398	2950159	Berlin	DE	Germany	52.5244	13.4105	3426354	52
4887398	2964574	Dublin	IE	Ireland	53.3331	-6.24889	1024027	96
4887398	2988507	Paris	FR	France	48.8534	2.3488	2138551	247
4887398	2995469	Marseille	FR	France	43.297	5.38107	794811	8
4887398	3054643	Budapest	HU	Hungary	47.498	19.0399	1741041	12
4887398	3067696	Prague	CZ	Czechia	50.088	14.4208	1165581	1
4887398	3088171	Poznan	PL	Poland	52.4069	16.9299	570352	1
4887398	3093133	Lodz	PL	Poland	51.75	19.4667	768755	4
4887398	3094802	Krakow	PL	Poland	50.0614	19.9366	755050	22
4887398	3104324	Zaragoza	ES	Spain	41.6561	-0.87734	674317	3
4887398	3117735	Madrid	ES	Spain	40.4165	-3.70256	3255944	93
4887398	3128760	Barcelona	ES	Spain	41.3888	2.15899	1621537	117
4887398	3143244	Oslo	NO	Norway	59.9127	10.7461	580000	24
4887398	3165524	Turin	IT	Italy	45.0705	7.68682	865263	7
4887398	3169070	Rome	IT	Italy	41.8947	12.4839	2563241	151
4887398	3172394	Napoli	IT	Italy	40.8333	14.25	959574	12
4887398	3173435	Milano	IT	Italy	45.4643	9.18951	1306661	13
4887398	3176219	Genova	IT	Italy	44.4063	8.93386	601951	1
4887398	3186886	Zagreb	HR	Croatia	45.8144	15.978	698966	2
4887398	3191281	Sarajevo	BA	Bosnia and Herzegovina	43.8486	18.3564	696731	1
4887398	3369157	Cape Town	ZA	South Africa	-33.9258	18.4232	3433441	49
4887398	3390760	Recife	BR	Brazil	-8.05389	-34.8811	1478098	3
4887398	3394023	Natal	BR	Brazil	-5.795	-35.2094	763043	27
4887398	3399415	Fortaleza	BR	Brazil	-3.71722	-38.5431	2400000	3
4887398	3429652	Quilmes	AR	Argentina	-34.7242	-58.2527	518788	1
4887398	3430863	Mar del Plata	AR	Argentina	-38.0023	-57.5575	553935	1
4887398	3435910	Buenos Aires	AR	Argentina	-34.6132	-58.3772	13076300	26
4887398	3439389	Asuncion	PY	Paraguay	-25.3007	-57.6359	1482200	1
4887398	3441575	Montevideo	UY	Uruguay	-34.9033	-56.1882	1270737	7
4887398	3448439	Sao Paulo	BR	Brazil	-23.5475	-46.6361	10021295	19
4887398	3450554	Salvador	BR	Brazil	-12.9711	-38.5108	2711840	12
4887398	3451190	Rio de Janeiro	BR	Brazil	-22.9028	-43.2075	6023699	64
4887398	3452925	Porto Alegre	BR	Brazil	-30.0331	-51.23	1372741	2
4887398	3464975	Curitiba	BR	Brazil	-25.4278	-49.2731	1718421	9
4887398	3467747	Campo Grande	BR	Brazil	-20.4428	-54.6464	729151	1
4887398	3469058	Brasilia	BR	Brazil	-15.7797	-47.9297	2207718	1
4887398	3489297	New Kingston	JM	Jamaica	18.0075	-76.7832	583958	3
4887398	3489854	Kingston	JM	Jamaica	17.997	-76.7936	937700	121
4887398	3492908	Santo Domingo	DO	Dominican Republic	18.5001	-69.9886	2201941	1
4887398	3514783	Veracruz	MX	Mexico	19.1807	-96.134	568313	9
4887398	3523349	Merida	MX	Mexico	20.9767	-89.6206	717175	5
4887398	3530139	Coyoacan	MX	Mexico	19.3467	-99.1617	628063	2
4887398	3530597	Mexico City	MX	Mexico	19.4285	-99.1277	12294193	721
4887398	3531673	Cancun	MX	Mexico	21.1743	-86.8466	542043	116
4887398	3536729	Santiago de Cuba	CU	Cuba	20.0247	-75.8219	555865	1
4887398	3553478	Havana	CU	Cuba	23.133	-82.383	2163824	33
4887398	3598132	Guatemala City	GT	Guatemala	14.6407	-90.5133	994938	7
4887398	3600949	Tegucigalpa	HN	Honduras	14.0818	-87.2068	850848	1
4887398	3617763	Managua	NI	Nicaragua	12.1328	-86.2504	973087	4
4887398	3625549	Valencia	VE	Venezuela	10.162	-68.0077	1385083	8
4887398	3633009	Maracaibo	VE	Venezuela	10.6317	-71.6406	2225000	2
4887398	3646738	Caracas	VE	Venezuela	10.488	-66.8792	3000000	28
4887398	3652462	Quito	EC	Ecuador	-0.22985	-78.5249	1399814	15
4887398	3663517	Manaus	BR	Brazil	-3.10194	-60.025	1598210	7
4887398	3674962	Medellin	CO	Colombia	6.25184	-75.5636	1999979	14
4887398	3685533	Cucuta	CO	Colombia	7.89391	-72.5078	721398	4
4887398	3687238	Cartagena	CO	Colombia	10.3997	-75.5144	952024	11
4887398	3687925	Cali	CO	Colombia	3.43722	-76.5225	2392877	10
4887398	3688689	Bogota	CO	Colombia	4.60971	-74.0817	7674366	38
4887398	3689147	Barranquilla	CO	Colombia	10.9685	-74.7813	1380425	3
4887398	3718426	Port au Prince	HT	Haiti	18.5392	-72.335	1234742	4
4887398	3838233	Salta	AR	Argentina	-24.7859	-65.4117	512686	2
4887398	3838583	Rosario	AR	Argentina	-32.9468	-60.6393	1173533	3
4887398	3844421	Mendoza	AR	Argentina	-32.8908	-68.8272	876884	10
4887398	3860259	Cordoba	AR	Argentina	-31.4135	-64.1811	1428214	1
4887398	3871336	Santiago	CL	Chile	-33.4569	-70.6483	4837295	76
4887398	3911925	La Paz	BO	Bolivia	-16.5	-68.15	812799	4
4887398	3919968	Cochabamba	BO	Bolivia	-17.3895	-66.1568	900414	1
4887398	3936456	Lima	PE	Peru	-12.0432	-77.0282	7737002	61
4887398	3946083	Callao	PE	Peru	-12.0566	-77.1181	813264	1
4887398	3947322	Arequipa	PE	Peru	-16.3989	-71.535	841130	5
4887398	3979770	Zapopan	MX	Mexico	20.7236	-103.385	987516	1
4887398	3981609	Tijuana	MX	Mexico	32.5027	-117.004	1376457	8
4887398	3985606	San Luis Potosi	MX	Mexico	22.1499	-100.983	677704	1
4887398	3995402	Morelia	MX	Mexico	19.7008	-101.184	592797	8
4887398	3995465	Monterrey	MX	Mexico	25.6751	-100.318	1122874	12
4887398	3998655	Leon	MX	Mexico	21.1213	-101.668	1114626	9
4887398	4004898	Hermosillo	MX	Mexico	29.0971	-110.957	595811	6
4887398	4005492	Guadalupe	MX	Mexico	25.6768	-100.256	724921	9
4887398	4005539	Guadalajara	MX	Mexico	20.6668	-103.392	1640589	20
4887398	4012176	Culiacan	MX	Mexico	24.8074	-107.397	582469	1
4887398	4013708	Ciudad Juarez	MX	Mexico	31.7333	-106.483	1512354	1
4887398	4014338	Chihuahua	MX	Mexico	28.6353	-106.089	809232	4
4887398	4019233	Aguascalientes	MX	Mexico	21.8823	-102.283	658179	1
4887398	4049979	Birmingham	AL	Alabama	33.5207	-86.8025	212237	158
4887398	4068590	Huntsville	AL	Alabama	34.7304	-86.5861	180105	64
4887398	4076598	Mobile	AL	Alabama	30.6944	-88.0431	195111	60
4887398	4076784	Montgomery	AL	Alabama	32.3668	-86.3	205764	34
4887398	4119403	Little Rock	AR	Arkansas	34.7465	-92.2896	193524	61
4887398	4140963	Washington District of Columbia	DC	District of Columbia	38.8951	-77.0364	601723	989
4887398	4148757	Brandon	FL	Florida	27.9378	-82.2859	103483	29
4887398	4149962	Cape Coral	FL	Florida	26.5629	-81.9495	154305	19
4887398	4151316	Clearwater	FL	Florida	27.9659	-82.8001	107685	87
4887398	4151909	Coral Springs	FL	Florida	26.2712	-80.2706	121096	2
4887398	4155966	Fort Lauderdale	FL	Florida	26.1223	-80.1434	165521	86
4887398	4156404	Gainesville	FL	Florida	29.6516	-82.3248	124354	48
4887398	4158476	Hialeah	FL	Florida	25.8576	-80.2781	224669	9
4887398	4158928	Hollywood	FL	Florida	26.0112	-80.1495	140768	197
4887398	4160021	Jacksonville	FL	Florida	30.3322	-81.6556	821784	222
4887398	4164138	Miami	FL	Florida	25.7743	-80.1937	399457	696
4887398	4164167	Miami Gardens	FL	Florida	25.942	-80.2456	107167	1
4887398	4164601	Miramar	FL	Florida	25.9873	-80.2323	122041	8
4887398	4167147	Orlando	FL	Florida	28.5383	-81.3792	238300	572
4887398	4167499	Palm Bay	FL	Florida	28.0345	-80.5887	103190	7
4887398	4168139	Pembroke Pines	FL	Florida	26.0032	-80.2239	154750	2
4887398	4169171	Port St Lucie	FL	Florida	27.2939	-80.3503	164603	3
4887398	4171563	St Petersburg	FL	Florida	27.7709	-82.6793	244769	37
4887398	4174715	Tallahassee	FL	Florida	30.4383	-84.2807	181376	87
4887398	4174757	Tampa	FL	Florida	27.9475	-82.4584	335709	341
4887398	4180386	Athens	GA	Georgia	33.9609	-83.3779	116714	39
4887398	4180439	Atlanta	GA	Georgia	33.749	-84.388	420003	705
4887398	4188985	Columbus	GA	Georgia	32.461	-84.9877	189885	17
4887398	4221552	Savannah	GA	Georgia	32.0835	-81.0998	136286	92
4887398	4250542	Springfield	IL	Illinois	39.8017	-89.6437	116250	384
4887398	4257227	Evansville	IN	Indiana	37.9748	-87.5558	117429	35
4887398	4259418	Indianapolis	IN	Indiana	39.7684	-86.158	829718	253
4887398	4273837	Kansas City	KS	Kansas	39.1142	-94.6275	145786	1822
4887398	4276614	Olathe	KS	Kansas	38.8814	-94.8191	125872	8
4887398	4276873	Overland Park	KS	Kansas	38.9822	-94.6708	173372	29
4887398	4280539	Topeka	KS	Kansas	39.0483	-95.678	127473	33
4887398	4281730	Wichita	KS	Kansas	37.6922	-97.3375	382368	83
4887398	4297983	Lexington	KY	Kentucky	37.9887	-84.4777	225366	88
4887398	4299276	Louisville	KY	Kentucky	38.2542	-85.7594	243639	332
4887398	4315588	Baton Rouge	LA	Louisiana	30.4508	-91.1545	229493	85
4887398	4330145	Lafayette	LA	Louisiana	30.2241	-92.0198	120623	71
4887398	4333177	Metairie	LA	Louisiana	29.9841	-90.1528	138481	5
4887398	4335045	New Orleans	LA	Louisiana	29.9547	-90.0751	343829	148
4887398	4341513	Shreveport	LA	Louisiana	32.5252	-93.7502	199311	34
4887398	4347778	Baltimore	MD	Maryland	39.2904	-76.6122	620961	197
4887398	4381982	Columbia	MO	Missouri	38.9517	-92.3341	108500	74
4887398	4391812	Independence	MO	Missouri	39.0911	-94.4155	116830	10
4887398	4393217	Kansas City	MO	Missouri	39.0997	-94.5786	459787	204
4887398	4407066	St Louis	MO	Missouri	38.6273	-90.1979	319294	289
4887398	4409896	Springfield	MO	Missouri	37.2153	-93.2982	159498	39
4887398	4431410	Jackson	MS	Mississippi	32.2988	-90.1848	173514	132
4887398	4459467	Cary	NC	North Carolina	35.7915	-78.7811	135234	9
4887398	4460243	Charlotte	NC	North Carolina	35.2271	-80.8431	731424	244
4887398	4464368	Durham	NC	North Carolina	35.994	-78.8986	228330	57
4887398	4466033	Fayetteville	NC	North Carolina	35.0527	-78.8784	200564	15
4887398	4469146	Greensboro	NC	North Carolina	36.0726	-79.792	269666	136
4887398	4471025	High Point	NC	North Carolina	35.9557	-80.0053	104371	3
4887398	4487042	Raleigh	NC	North Carolina	35.7721	-78.6386	403892	390
4887398	4499379	Wilmington	NC	North Carolina	34.2257	-77.9447	106476	51
4887398	4499612	Winston Salem	NC	North Carolina	36.0999	-80.2442	229617	27
4887398	4508722	Cincinnati	OH	Ohio	39.162	-84.4569	296943	150
4887398	4509177	Columbus	OH	Ohio	39.9612	-82.9988	787033	577
4887398	4509884	Dayton	OH	Ohio	39.7589	-84.1916	141527	110
4887398	4543762	Norman	OK	Oklahoma	35.2226	-97.4395	110925	26
4887398	4544349	Oklahoma City	OK	Oklahoma	35.4676	-97.5164	579999	413
4887398	4553433	Tulsa	OK	Oklahoma	36.154	-95.9928	391906	201
4887398	4560349	Philadelphia	PA	Pennsylvania	39.9523	-75.1638	1526006	230
4887398	4574324	Charleston	SC	South Carolina	32.7766	-79.9309	120083	126
4887398	4575352	Columbia	SC	South Carolina	34.0007	-81.0348	129272	50
4887398	4612862	Chattanooga	TN	Tennessee	35.0456	-85.3097	167674	39
4887398	4613868	Clarksville	TN	Tennessee	36.5298	-87.3595	132929	15
4887398	4634946	Knoxville	TN	Tennessee	35.9606	-83.9207	178874	59
4887398	4641239	Memphis	TN	Tennessee	35.1495	-90.049	646889	193
4887398	4644312	Murfreesboro	TN	Tennessee	35.8456	-86.3903	108755	4
4887398	4644585	Nashville	TN	Tennessee	36.1659	-86.7844	530852	270
4887398	4669635	Abilene	TX	Texas	32.4487	-99.7331	117063	33
4887398	4671240	Arlington	TX	Texas	32.7357	-97.1081	365438	50
4887398	4671654	Austin	TX	Texas	30.2672	-97.7431	790390	2264
4887398	4672989	Beaumont	TX	Texas	30.0861	-94.1019	118296	15
4887398	4676740	Brownsville	TX	Texas	25.9018	-97.4975	175023	9
4887398	4679195	Carrollton	TX	Texas	32.9537	-96.8903	119097	8
4887398	4683416	Corpus Christi	TX	Texas	27.8006	-97.3964	305215	19
4887398	4684888	Dallas	TX	Texas	32.7831	-96.8067	1197816	3516
4887398	4685907	Denton	TX	Texas	33.2148	-97.1331	113383	21
4887398	4691930	Fort Worth	TX	Texas	32.7254	-97.3208	741206	158
4887398	4692559	Frisco	TX	Texas	33.1507	-96.8236	116989	21
4887398	4693003	Garland	TX	Texas	32.9126	-96.6389	226876	12
4887398	4694482	Grand Prairie	TX	Texas	32.746	-96.9978	175396	12
4887398	4699066	Houston	TX	Texas	29.7633	-95.3633	2099451	3676
4887398	4703223	Killeen	TX	Texas	31.1171	-97.7278	127921	3
4887398	4705349	Laredo	TX	Texas	27.5064	-99.5075	236091	21
4887398	4709796	McAllen	TX	Texas	26.2034	-98.23	129877	29
4887398	4710178	McKinney	TX	Texas	33.1976	-96.6153	131117	12
4887398	4710826	Mesquite	TX	Texas	32.7668	-96.5992	139824	4
4887398	4717782	Pasadena	TX	Texas	29.6911	-95.2091	149043	8
4887398	4719457	Plano	TX	Texas	33.0198	-96.6989	259841	44
4887398	4726206	San Antonio	TX	Texas	29.4241	-98.4936	1327407	201
4887398	4739526	Waco	TX	Texas	31.5493	-97.1467	124805	28
4887398	4741752	Wichita Falls	TX	Texas	33.9137	-98.4934	104553	6
4887398	4744091	Alexandria	VA	Virginia	38.8048	-77.0469	139966	30
4887398	4744709	Arlington	VA	Virginia	38.881	-77.1043	207627	100
4887398	4752186	Chesapeake	VA	Virginia	36.819	-76.2749	222209	13
4887398	4762894	Hampton	VA	Virginia	37.0299	-76.3452	137436	32
4887398	4776024	Newport News	VA	Virginia	36.9788	-76.428	180719	8
4887398	4776222	Norfolk	VA	Virginia	36.8468	-76.2852	242803	37
4887398	4781708	Richmond	VA	Virginia	37.5538	-77.4603	204214	186
4887398	4791259	Virginia Beach	VA	Virginia	36.8529	-75.978	437994	100
4887398	4835797	Hartford	CT	Connecticut	41.7637	-72.6851	124775	67
4887398	4839366	New Haven	CT	Connecticut	41.3082	-72.9282	129779	18
4887398	4843564	Stamford	CT	Connecticut	41.0534	-73.5387	122643	21
4887398	4845193	Waterbury	CT	Connecticut	41.5582	-73.0515	110366	5
4887398	4850751	Cedar Rapids	IA	Iowa	42.0083	-91.6441	126326	63
4887398	4853828	Des Moines	IA	Iowa	41.6005	-93.6091	203433	188
4887398	4883817	Aurora	IL	Illinois	41.7606	-88.3201	197899	595
4887398	4887398	Chicago	IL	Illinois	41.85	-87.65	2695598	115944
4887398	4890864	Elgin	IL	Illinois	42.0373	-88.2812	108188	525
4887398	4898015	Joliet	IL	Illinois	41.525	-88.0817	147433	530
4887398	4903279	Naperville	IL	Illinois	41.7859	-88.1473	141853	830
4887398	4903976	North Peoria	IL	Illinois	40.7175	-89.5843	113004	1
4887398	4905687	Peoria	IL	Illinois	40.6936	-89.589	115007	204
4887398	4907959	Rockford	IL	Illinois	42.2711	-89.094	152871	348
4887398	4920423	Fort Wayne	IN	Indiana	41.1306	-85.1289	253691	76
4887398	4926563	South Bend	IN	Indiana	41.6834	-86.25	101168	101
4887398	4930956	Boston	MA	Massachusetts	42.3584	-71.0598	617594	525
4887398	4931972	Cambridge	MA	Massachusetts	42.3751	-71.1056	105162	44
4887398	4942618	Lowell	MA	Massachusetts	42.6334	-71.3162	106519	5
4887398	4951788	Springfield	MA	Massachusetts	42.1015	-72.5898	153060	19
4887398	4956184	Worcester	MA	Massachusetts	42.2626	-71.8023	181045	24
4887398	4984247	Ann Arbor	MI	Michigan	42.2776	-83.7409	113934	131
4887398	4990729	Detroit	MI	Michigan	42.3314	-83.0458	713777	481
4887398	4992982	Flint	MI	Michigan	43.0125	-83.6875	102434	76
4887398	4994358	Grand Rapids	MI	Michigan	42.9634	-85.6681	188040	162
4887398	4998830	Lansing	MI	Michigan	42.7325	-84.5555	114297	119
4887398	5011148	Sterling Heights	MI	Michigan	42.5803	-83.0302	129699	5
4887398	5014051	Warren	MI	Michigan	42.4775	-83.0277	134056	15
4887398	5037649	Minneapolis	MN	Minnesota	44.98	-93.2638	382578	441
4887398	5043473	Rochester	MN	Minnesota	44.0216	-92.4699	106769	28
4887398	5045360	St Paul	MN	Minnesota	44.9444	-93.0933	285068	63
4887398	5059163	Fargo	ND	North Dakota	46.8772	-96.7898	105549	79
4887398	5072006	Lincoln	NE	Nebraska	40.8	-96.667	258379	91
4887398	5074472	Omaha	NE	Nebraska	41.2586	-95.9378	408958	208
4887398	5089178	Manchester	NH	New Hampshire	42.9956	-71.4548	109565	12
4887398	5097529	Edison	NJ	New Jersey	40.5187	-74.4121	102548	8
4887398	5097598	Elizabeth	NJ	New Jersey	40.664	-74.2107	124969	8
4887398	5099836	Jersey City	NJ	New Jersey	40.7282	-74.0776	247597	87
4887398	5101798	Newark	NJ	New Jersey	40.7357	-74.1724	277140	102
4887398	5102466	Paterson	NJ	New Jersey	40.9168	-74.1718	146199	17
4887398	5107129	Amherst	NY	New York	42.9784	-78.7998	122366	1
4887398	5110302	Brooklyn	NY	New York	40.6501	-73.9496	2300664	318
4887398	5110629	Buffalo	NY	New York	42.8865	-78.8784	261310	130
4887398	5115985	East New York	NY	New York	40.6668	-73.8824	173198	84
4887398	5122520	Jamaica	NY	New York	40.6915	-73.8057	216866	18
4887398	5125771	Manhattan	NY	New York	40.7834	-73.9662	1487536	212
4887398	5128581	New York City	NY	New York	40.7143	-74.006	8175133	3180
4887398	5134086	Rochester	NY	New York	43.1548	-77.6156	210565	99
4887398	5139568	Staten Island	NY	New York	40.5623	-74.1399	468730	12
4887398	5140405	Syracuse	NY	New York	43.0481	-76.1474	145170	82
4887398	5145215	Yonkers	NY	New York	40.9312	-73.8988	195976	15
4887398	5145476	Akron	OH	Ohio	41.0814	-81.519	199110	101
4887398	5150529	Cleveland	OH	Ohio	41.4995	-81.6954	396815	344
4887398	5174035	Toledo	OH	Ohio	41.6639	-83.5552	287208	118
4887398	5178127	Allentown	PA	Pennsylvania	40.6084	-75.4902	118032	27
4887398	5188843	Erie	PA	Pennsylvania	42.1292	-80.0851	101786	50
4887398	5206379	Pittsburgh	PA	Pennsylvania	40.4406	-79.9959	305704	154
4887398	5224151	Providence	RI	Rhode Island	41.824	-71.4128	178042	100
4887398	5231851	Sioux Falls	SD	South Dakota	43.55	-96.7003	153888	22
4887398	5254962	Green Bay	WI	Wisconsin	44.5192	-88.0198	104057	119
4887398	5261457	Madison	WI	Wisconsin	43.0731	-89.4012	233209	645
4887398	5263045	Milwaukee	WI	Wisconsin	43.0389	-87.9065	594833	627
4887398	5282804	Bridgeport	CT	Connecticut	41.167	-73.2048	144229	10
4887398	5289282	Chandler	AZ	Arizona	33.3062	-111.841	236123	24
4887398	5295903	Gilbert	AZ	Arizona	33.3528	-111.789	208453	16
4887398	5295985	Glendale	AZ	Arizona	33.5387	-112.186	226721	51
4887398	5304391	Mesa	AZ	Arizona	33.4223	-111.823	439041	109
4887398	5308480	Peoria	AZ	Arizona	33.5806	-112.237	154065	9
4887398	5308655	Phoenix	AZ	Arizona	33.4484	-112.074	1445632	697
4887398	5313457	Scottsdale	AZ	Arizona	33.5092	-111.899	217385	177
4887398	5316428	Surprise	AZ	Arizona	33.6306	-112.333	117517	20
4887398	5317058	Tempe	AZ	Arizona	33.4148	-111.909	161719	58
4887398	5318313	Tucson	AZ	Arizona	32.2217	-110.926	520116	141
4887398	5323810	Anaheim	CA	California	33.8353	-117.914	336265	110
4887398	5324200	Antioch	CA	California	38.0049	-121.806	102372	4
4887398	5325738	Bakersfield	CA	California	35.3733	-119.019	347483	36
4887398	5327684	Berkeley	CA	California	37.8716	-122.273	112580	41
4887398	5331835	Burbank	CA	California	34.1808	-118.309	103340	35
4887398	5334223	Carlsbad	CA	California	33.1581	-117.351	105328	5
4887398	5336899	Chula Vista	CA	California	32.64	-117.084	243916	5
4887398	5339111	Concord	CA	California	37.978	-122.031	122067	9
4887398	5339631	Corona	CA	California	33.8753	-117.566	152374	7
4887398	5339840	Costa Mesa	CA	California	33.6411	-117.919	109960	12
4887398	5341430	Daly City	CA	California	37.7058	-122.462	101123	2
4887398	5343858	Downey	CA	California	33.94	-118.133	111772	20
4887398	5346111	Elk Grove	CA	California	38.4088	-121.372	153015	12
4887398	5346827	Escondido	CA	California	33.1192	-117.086	143911	30
4887398	5347335	Fairfield	CA	California	38.2494	-122.04	105321	17
4887398	5349755	Fontana	CA	California	34.0922	-117.435	196069	6
4887398	5350734	Fremont	CA	California	37.5483	-121.989	214089	11
4887398	5350937	Fresno	CA	California	36.7477	-119.772	494665	45
4887398	5351247	Fullerton	CA	California	33.8703	-117.925	135161	18
4887398	5351515	Garden Grove	CA	California	33.7739	-117.941	170883	6
4887398	5352423	Glendale	CA	California	34.1425	-118.255	191719	11
4887398	5357527	Hollywood	CA	California	34.0983	-118.327	167664	119
4887398	5358705	Huntington Beach	CA	California	33.6603	-117.999	189992	12
4887398	5359488	Inglewood	CA	California	33.9617	-118.353	109673	6
4887398	5364940	Lancaster	CA	California	34.698	-118.137	156633	19
4887398	5367929	Long Beach	CA	California	33.767	-118.189	462257	92
4887398	5368361	Los Angeles	CA	California	34.0522	-118.244	3792621	502
4887398	5373900	Modesto	CA	California	37.6391	-120.997	201165	19
4887398	5374732	Moreno Valley	CA	California	33.9375	-117.231	193365	11
4887398	5375911	Murrieta	CA	California	33.5539	-117.214	103466	4
4887398	5377995	Norwalk	CA	California	33.9022	-118.082	105549	5
4887398	5378538	Oakland	CA	California	37.8044	-122.271	390724	150
4887398	5378771	Oceanside	CA	California	33.1959	-117.379	167086	11
4887398	5379439	Ontario	CA	California	34.0633	-117.651	163924	17
4887398	5379513	Orange	CA	California	33.7878	-117.853	136416	118
4887398	5380184	Oxnard	CA	California	34.1975	-119.177	197899	4
4887398	5380698	Palmdale	CA	California	34.5794	-118.116	152750	7
4887398	5381396	Pasadena	CA	California	34.1478	-118.145	137122	72
4887398	5384170	Pomona	CA	California	34.0553	-117.752	149058	11
4887398	5385955	Rancho Cucamonga	CA	California	34.1064	-117.593	165269	2
4887398	5387428	Richmond	CA	California	37.9358	-122.348	103701	39
4887398	5387877	Riverside	CA	California	33.9534	-117.396	303871	39
4887398	5388881	Roseville	CA	California	38.7521	-121.288	118788	12
4887398	5389489	Sacramento	CA	California	38.5816	-121.494	466488	111
4887398	5391295	Salinas	CA	California	36.6777	-121.656	150441	4
4887398	5391710	San Bernardino	CA	California	34.1083	-117.29	209924	55
4887398	5391811	San Diego	CA	California	32.7153	-117.157	1307402	163
4887398	5391959	San Francisco	CA	California	37.7749	-122.419	805235	568
4887398	5392171	San Jose	CA	California	37.3394	-121.895	945942	126
4887398	5392900	Santa Ana	CA	California	33.7456	-117.868	324528	24
4887398	5393015	Santa Clara	CA	California	37.3541	-121.955	116468	98
4887398	5393049	Santa Clarita	CA	California	34.3917	-118.543	176320	1
4887398	5393287	Santa Rosa	CA	California	38.4405	-122.714	167815	7
4887398	5396003	Simi Valley	CA	California	34.2695	-118.781	124237	5
4887398	5399020	Stockton	CA	California	37.9577	-121.291	291707	12
4887398	5400075	Sunnyvale	CA	California	37.3688	-122.036	140081	32
4887398	5401395	Temecula	CA	California	33.4936	-117.148	100097	6
4887398	5402405	Thousand Oaks	CA	California	34.1706	-118.838	126683	5
4887398	5403022	Torrance	CA	California	33.8358	-118.341	145438	26
4887398	5405288	Valencia California	CA	California	34.4436	-118.61	148456	3
4887398	5405380	Vallejo	CA	California	38.1041	-122.257	115942	3
4887398	5405693	Van Nuys	CA	California	34.1867	-118.449	136443	17
4887398	5406222	Victorville	CA	California	34.5361	-117.291	115903	5
4887398	5406567	Visalia	CA	California	36.3302	-119.292	124442	2
4887398	5412199	Arvada	CO	Colorado	39.8028	-105.087	106433	2
4887398	5412347	Aurora	CO	Colorado	39.7294	-104.832	325078	42
4887398	5416541	Centennial	CO	Colorado	39.5792	-104.877	100377	57
4887398	5417598	Colorado Springs	CO	Colorado	38.8339	-104.821	416427	173
4887398	5419384	Denver	CO	Colorado	39.7392	-104.985	600158	673
4887398	5427946	Lakewood	CO	Colorado	39.7047	-105.081	142980	8
4887398	5435464	Pueblo	CO	Colorado	38.2545	-104.609	106595	11
4887398	5441492	Thornton	CO	Colorado	39.868	-104.972	118772	1
4887398	5443910	Westminster	CO	Colorado	39.8367	-105.037	106114	5
4887398	5454711	Albuquerque	NM	New Mexico	35.0845	-106.651	545852	51
4887398	5505411	Henderson	NV	Nevada	36.0397	-114.982	257729	16
4887398	5506956	Las Vegas	NV	Nevada	36.175	-115.137	583756	410
4887398	5509952	Paradise	NV	Nevada	36.0972	-115.147	223167	7
4887398	5511077	Reno	NV	Nevada	39.5296	-119.814	225221	66
4887398	5512909	Spring Valley	NV	Nevada	36.108	-115.245	178395	3
4887398	5516233	Amarillo	TX	Texas	35.222	-101.831	190695	39
4887398	5520993	El Paso	TX	Texas	31.7587	-106.487	649121	52
4887398	5525577	Lubbock	TX	Texas	33.5779	-101.855	229573	49
4887398	5526337	Midland	TX	Texas	31.9974	-102.078	111147	14
4887398	5577147	Fort Collins	CO	Colorado	40.5853	-105.084	143986	21
4887398	5586437	Boise	ID	Idaho	43.6135	-116.203	145987	43
4887398	5640350	Billings	MT	Montana	45.7833	-108.501	104170	24
4887398	5725846	Eugene	OR	Oregon	44.0521	-123.087	156185	43
4887398	5729485	Gresham	OR	Oregon	45.4982	-122.431	105594	7
4887398	5746545	Portland	OR	Oregon	45.5234	-122.676	583776	345
4887398	5750162	Salem	OR	Oregon	44.9429	-123.035	154637	8
4887398	5780026	Provo	UT	Utah	40.2338	-111.659	112488	14
4887398	5780993	Salt Lake City	UT	Utah	40.7608	-111.891	186440	64
4887398	5784607	West Valley City	UT	Utah	40.6916	-112.001	129480	1
4887398	5786882	Bellevue	WA	Washington	47.6104	-122.201	122363	50
4887398	5793933	Everett	WA	Washington	47.979	-122.202	103019	6
4887398	5809844	Seattle	WA	Washington	47.6062	-122.332	608660	292
4887398	5811696	Spokane	WA	Washington	47.6597	-117.429	208916	53
4887398	5812944	Tacoma	WA	Washington	47.2529	-122.444	198397	29
4887398	5814616	Vancouver	WA	Washington	45.6387	-122.661	161791	18
4887398	5856195	Honolulu	HI	Hawaii	21.3069	-157.858	371657	71
4887398	5879400	Anchorage	AK	Alaska	61.2181	-149.9	291826	136
4887398	5913490	Calgary	CA	Canada	51.0501	-114.085	1019942	24
4887398	5946768	Edmonton	CA	Canada	53.5501	-113.469	712391	59
4887398	5969782	Hamilton	CA	Canada	43.2501	-79.8496	519949	6
4887398	6075357	Mississauga	CA	Canada	43.5789	-79.6583	668549	3
4887398	6077243	Montreal	CA	Canada	45.5088	-73.5878	3268513	80
4887398	6094817	Ottawa	CA	Canada	45.4112	-75.6981	812129	32
4887398	6167865	Toronto	CA	Canada	43.7001	-79.4163	4612191	418
4887398	6173331	Vancouver	CA	Canada	49.2497	-123.119	1837969	93
4887398	6183235	Winnipeg	CA	Canada	49.8844	-97.147	632063	27
4887398	6325494	Quebec	CA	Canada	46.8123	-71.2145	528595	38
4887398	6619347	Navi Mumbai	IN	India	19.0368	73.0158	2600000	1
4887398	6940394	Saitama	JP	Japan	35.9081	139.657	1193350	1
4887398	8555918	Sendai	JP	Japan	38.2576	140.867	1063103	3
