# Supplementary material for: Do Global Cities Enable Global Views? Using Twitter to Quantify the Level of Geographical Awareness of U.S. Cities
Source: PLoS One. 2015 Jul 13;10(7):e0132464. doi: 10.1371/journal.pone.0132464 (PMC4500559; doi:10.1371/journal.pone.0132464)
Supplement: S9 Table — Column A is a list of US city names mentioned by Twitter users living in Boston. Column B represents state code where the respective city in column A belongs. Column C represents state name where the respective city in column A belongs. Column D and E represent coordinate of each city. F column shows the population in each city. G column represents the number of tweets mentioned each city. (XLSX) [file pone.0132464.s009.xlsx]

## Sheet: Boston
CenterID	CityID	CityName	CountryCode	CountryName	CityLat	CityLon	Population	Count
4930956	53654	Mogadishu	SO	Somalia	2.03711	45.3438	2587183	11
4930956	71137	Sanaa	YE	Yemen	15.3547	44.2067	1937451	8
4930956	88319	Benghazi	LY	Libya	32.1177	20.1293	650629	29
4930956	95446	Erbil	IQ	Iraq	36.1926	44.0106	932800	3
4930956	98182	Baghdad	IQ	Iraq	33.3406	44.4009	5672513	54
4930956	99532	Al Basrah	IQ	Iraq	30.533	47.7975	2600000	1
4930956	104515	Mecca	SA	Saudi Arabia	21.4267	39.8261	1323624	1
4930956	105343	Jeddah	SA	Saudi Arabia	21.5169	39.2192	2867446	4
4930956	108410	Riyadh	SA	Saudi Arabia	24.6877	46.7219	4205961	12
4930956	110336	Dammam	SA	Saudi Arabia	26.4344	50.1033	768602	1
4930956	112931	Tehran	IR	Iran	35.6944	51.4215	7153309	50
4930956	119208	Qom	IR	Iran	34.6401	50.8764	900000	2
4930956	128234	Kerman	IR	Iran	30.2832	57.0788	577514	1
4930956	128747	Karaj	IR	Iran	35.8327	50.9915	1448075	1
4930956	143127	Arak	IR	Iran	34.0917	49.6892	503647	2
4930956	160263	Dar es Salaam	TZ	Tanzania	-6.82349	39.2695	2698652	5
4930956	169577	Homs	SY	Syria	34.7268	36.7234	775404	68
4930956	170063	Aleppo	SY	Syria	36.2012	37.1612	1602264	95
4930956	170654	Damascus	SY	Syria	33.5102	36.2913	1569394	61
4930956	184745	Nairobi	KE	Kenya	-1.28333	36.8167	2750547	21
4930956	186301	Mombasa	KE	Kenya	-4.05466	39.6636	799668	8
4930956	202061	Kigali	RW	Rwanda	-1.94995	30.0588	745261	18
4930956	223817	Djibouti	DJ	Djibouti	11.589	43.145	623891	26
4930956	232422	Kampala	UG	Uganda	0.31628	32.5822	1353189	3
4930956	250441	Amman	JO	Jordan	31.9552	35.945	1275857	20
4930956	264371	Athens	GR	Greece	37.9795	23.7162	729137	37
4930956	276781	Beirut	LB	Lebanon	33.8889	35.4944	1916100	38
4930956	281184	Jerusalem	IL	Israel	31.769	35.2163	801000	130
4930956	287286	Muscat	OM	Oman	23.6139	58.5922	797000	5
4930956	292223	Dubai	AE	Arab Emirates	25.2582	55.3047	1137347	14
4930956	292672	Sharjah	AE	Arab Emirates	25.3374	55.4121	543733	201
4930956	292968	Abu Dhabi	AE	Arab Emirates	24.4667	54.3667	603492	843
4930956	311046	Izmir	TR	Turkey	38.4127	27.1384	2500603	2
4930956	316541	Diyarbakir	TR	Turkey	37.9158	40.2189	644763	2
4930956	323777	Antalya	TR	Turkey	36.9081	30.6956	758188	2
4930956	323786	Ankara	TR	Turkey	39.9199	32.8543	3517182	9
4930956	344979	Addis Ababa	ET	Ethiopia	9.02497	38.7469	2757729	6
4930956	360630	Cairo	EG	Egypt	30.0626	31.2497	7734614	67
4930956	361058	Alexandria	EG	Egypt	31.2156	29.9553	3811516	3
4930956	379252	Khartoum	SD	Sudan	15.5518	32.5324	1974647	1
4930956	415189	Aden	YE	Yemen	12.7794	45.0367	550602	3
4930956	418863	Esfahan	IR	Iran	32.6572	51.6776	1547164	1
4930956	456172	Riga	LV	Latvia	56.946	24.1059	742572	4
4930956	472757	Volgograd	RU	Russia	48.7194	44.5018	1011417	45
4930956	498677	Saratov	RU	Russia	51.5406	46.0086	863725	1
4930956	498817	St Petersburg	RU	Russia	59.9386	30.3141	5028000	14
4930956	499099	Samara	RU	Russia	53.2001	50.15	1134730	2
4930956	511196	Perm	RU	Russia	58.0174	56.2855	982419	1
4930956	524901	Moscow	RU	Russia	55.7522	37.6156	10381222	117
4930956	580497	Astrakhan	RU	Russia	46.3497	48.0408	502533	2
4930956	587084	Baku	AZ	Azerbaijan	40.3777	49.892	1116513	3
4930956	593116	Vilnius	LT	Lithuania	54.6892	25.2798	542366	3
4930956	611717	Tbilisi	GE	Georgia	41.6941	44.8337	1049498	4
4930956	616052	Yerevan	AM	Armenia	40.1811	44.5136	1093485	6
4930956	625144	Minsk	BY	Belarus	53.9	27.5667	1742124	2
4930956	658225	Helsinki	FI	Finland	60.1695	24.9354	558457	23
4930956	683506	Bucharest	RO	Romania	44.4323	26.1063	1877155	3
4930956	698740	Odessa	UA	Ukraine	46.4775	30.7326	1001558	3
4930956	702550	Lviv	UA	Ukraine	49.8383	24.0232	717803	14
4930956	703448	Kiev	UA	Ukraine	50.4547	30.5238	2797553	610
4930956	706483	Kharkiv	UA	Ukraine	49.9808	36.2527	1430885	6
4930956	709717	Donetsk	UA	Ukraine	48.023	37.8022	1024700	3
4930956	709930	Dnipropetrovsk	UA	Ukraine	48.45	34.9833	1032822	2
4930956	727011	Sofia	BG	Bulgaria	42.6975	23.3242	1152556	7
4930956	745044	Istanbul	TR	Turkey	41.0138	28.9497	11174257	48
4930956	756135	Warsaw	PL	Poland	52.2298	21.0118	1702139	21
4930956	786714	Pristina	XK	Kosovo	42.6727	21.1669	550000	1
4930956	792680	Belgrade	RS	Serbia	44.804	20.4651	1273651	2
4930956	890299	Harare	ZW	Zimbabwe	-17.8277	31.0534	1542813	4
4930956	909137	Lusaka	ZM	Zambia	-15.4067	28.2871	1267440	3
4930956	922704	Lubumbashi	CD	Congo	-11.6609	27.4794	1373770	1
4930956	927967	Lilongwe	MW	Malawi	-13.9669	33.7873	646750	1
4930956	953781	Soweto	ZA	South Africa	-26.2678	27.8585	1695047	5
4930956	964137	Pretoria	ZA	South Africa	-25.7449	28.1878	1619438	6
4930956	964420	Port Elizabeth	ZA	South Africa	-33.918	25.5701	967677	2
4930956	965301	Pietermaritzburg	ZA	South Africa	-29.6168	30.3928	750845	1
4930956	993800	Johannesburg	ZA	South Africa	-26.2023	28.0436	2026469	22
4930956	1007311	Durban	ZA	South Africa	-29.8579	31.0292	3120282	7
4930956	1040652	Maputo	MZ	Mozambique	-25.9655	32.5832	1191613	3
4930956	1138958	Kabul	AF	Afghanistan	34.5281	69.1723	3043532	34
4930956	1166993	Rawalpindi	PK	Pakistan	33.6007	73.0679	1743101	4
4930956	1167528	Quetta	PK	Pakistan	30.199	67.0097	733675	8
4930956	1168197	Peshawar	PK	Pakistan	34.008	71.5785	1218773	5
4930956	1169825	Multan	PK	Pakistan	30.1956	71.4753	1437230	3
4930956	1172451	Lahore	PK	Pakistan	31.5497	74.3436	6310888	24
4930956	1174872	Karachi	PK	Pakistan	24.9056	67.0822	11624219	45
4930956	1176615	Islamabad	PK	Pakistan	33.7215	73.0433	601600	9
4930956	1179400	Faisalabad	PK	Pakistan	31.4167	73.0833	2506595	1
4930956	1185128	Rajshahi	BD	Bangladesh	24.374	88.6011	700133	1
4930956	1185241	Dhaka	BD	Bangladesh	23.7104	90.4074	10356500	15
4930956	1205733	Chittagong	BD	Bangladesh	22.3384	91.8317	3920222	7
4930956	1214520	Medan	ID	Indonesia	3.58333	98.6667	1750971	8
4930956	1248991	Colombo	LK	Sri Lanka	6.93194	79.8478	648034	2
4930956	1253405	Varanasi	IN	India	25.3167	83.0104	1164404	1
4930956	1254163	Thiruvananthapuram	IN	India	8.4855	76.9492	784153	1
4930956	1254661	Thane	IN	India	19.197	72.9636	1261517	1
4930956	1255364	Surat	IN	India	21.1959	72.8302	2894504	4
4930956	1255634	Srinagar	IN	India	34.0884	74.803	975857	1
4930956	1257629	Salem	IN	India	11.6512	78.1587	778396	25
4930956	1259229	Pune	IN	India	18.5196	73.8553	2935744	8
4930956	1262321	Mysore	IN	India	12.2979	76.6393	868313	1
4930956	1263214	Meerut	IN	India	28.9715	77.7193	1223184	3
4930956	1264521	Madurai	IN	India	9.91735	78.1196	909908	2
4930956	1264527	Chennai	IN	India	13.0878	80.2785	4328063	12
4930956	1267696	Karol Bagh	IN	India	28.6516	77.1886	505241	1
4930956	1268865	Jodhpur	IN	India	26.2684	73.0059	921476	1
4930956	1269515	Jaipur	IN	India	26.9196	75.7878	2711758	2
4930956	1269843	Hyderabad	IN	India	17.3841	78.4564	3597816	5
4930956	1269920	Hubli	IN	India	15.3478	75.1338	840214	1
4930956	1270926	Gorakhpur	IN	India	29.447	75.6718	1324570	1
4930956	1271476	Guwahati	IN	India	26.1862	91.751	899094	1
4930956	1273294	Delhi	IN	India	28.6538	77.229	10927986	121
4930956	1273865	Coimbatore	IN	India	11.0056	76.9661	959823	2
4930956	1274746	Chandigarh	IN	India	30.7363	76.7884	960787	1
4930956	1275004	Kolkata	IN	India	22.5626	88.363	4631392	12
4930956	1275339	Mumbai	IN	India	19.0728	72.8826	12691836	46
4930956	1275841	Bhopal	IN	India	23.2547	77.4029	1599914	6
4930956	1277333	Bangalore	IN	India	12.9719	77.5937	5104047	24
4930956	1278149	Aurangabad	IN	India	19.8833	75.3333	1016441	1
4930956	1278710	Amritsar	IN	India	31.6366	74.8748	1092450	1
4930956	1278994	Allahabad	IN	India	25.4489	81.8333	1073438	3
4930956	1279259	Agra	IN	India	27.1833	78.0167	1430055	8
4930956	1283240	Kathmandu	NP	Nepal	27.7017	85.3206	1442271	12
4930956	1298824	Rangoon	MM	Myanmar	16.8053	96.1561	4477638	1
4930956	1486209	Yekaterinburg	RU	Russia	56.8519	60.6122	1349772	2
4930956	1496747	Novosibirsk	RU	Russia	55.0415	82.9346	1419007	3
4930956	1502026	Krasnoyarsk	RU	Russia	56.0184	92.8672	927200	1
4930956	1510853	Barnaul	RU	Russia	53.3606	83.7636	599579	2
4930956	1512569	Tashkent	UZ	Uzbekistan	41.2646	69.2163	1978028	17
4930956	1526384	Almaty	KZ	Kazakhstan	43.2565	76.9285	2000900	3
4930956	1581130	Hanoi	VN	Vietnam	21.0245	105.841	1431270	16
4930956	1609350	Bangkok	TH	Thailand	13.754	100.501	5104476	87
4930956	1621177	Yogyakarta	ID	Indonesia	-7.78278	110.361	636660	1
4930956	1622786	Makassar	ID	Indonesia	-5.14	119.422	1321717	1
4930956	1625822	Surabaya	ID	Indonesia	-7.24917	112.751	2374658	2
4930956	1642911	Jakarta	ID	Indonesia	-6.21462	106.845	8540121	13
4930956	1668341	Taipei	TW	Taiwan	25.0478	121.532	7871900	20
4930956	1668355	Tainan	TW	Taiwan	22.9908	120.213	771235	2
4930956	1673820	Kaohsiung	TW	Taiwan	22.6163	120.313	1519711	1
4930956	1692192	Quezon City	PH	Philippines	14.6488	121.051	2761720	1
4930956	1701668	Manila	PH	Philippines	14.6042	120.982	10444527	21
4930956	1715348	Davao	PH	Philippines	7.07306	125.613	1212504	1
4930956	1735161	Kuala Lumpur	MY	Malaysia	3.1412	101.687	1453975	6
4930956	1790437	Zhuhai	CN	China	22.2769	113.568	501199	1
4930956	1790630	Xian	CN	China	34.2583	108.929	3225812	1
4930956	1790645	Xiamen	CN	China	24.4798	118.082	578337	2
4930956	1791247	Wuhan	CN	China	30.5833	114.267	4184206	1
4930956	1791388	Wenzhou	CN	China	27.9994	120.667	865672	1
4930956	1795270	Shijiazhuang	CN	China	38.0414	114.479	1992474	1
4930956	1795565	Shenzhen	CN	China	22.5455	114.068	3000000	9
4930956	1796236	Shanghai	CN	China	31.2222	121.458	14608512	50
4930956	1797929	Qingdao	CN	China	36.0986	120.372	1642245	2
4930956	1799962	Nanjing	CN	China	32.0617	118.778	3087010	8
4930956	1805753	Jinan	CN	China	36.6683	116.997	2069266	2
4930956	1807681	Huainan	CN	China	32.6264	116.997	1027655	2
4930956	1808926	Hangzhou	CN	China	30.2936	120.161	1878129	9
4930956	1809498	Guilin	CN	China	25.2819	110.286	649352	3
4930956	1809858	Guangzhou	CN	China	23.1167	113.25	3152825	31
4930956	1811103	Foshan	CN	China	23.0268	113.131	627348	1
4930956	1814087	Dalian	CN	China	38.9122	121.602	2035307	1
4930956	1814906	Chongqing	CN	China	29.5628	106.553	3967028	4
4930956	1815286	Chengdu	CN	China	30.6667	104.067	3950437	2
4930956	1816670	Beijing	CN	China	39.9075	116.397	7480601	203
4930956	1819609	Kowloon	HK	Hong Kong	22.3167	114.183	2019533	2
4930956	1819729	Hong Kong	HK	Hong Kong	22.2855	114.158	7012738	1048
4930956	1821306	Phnom Penh	KH	Cambodia	11.5625	104.916	1573544	19
4930956	1833747	Ulsan	KR	Korea	35.5372	129.317	962865	1
4930956	1835848	Seoul	KR	Korea	37.5683	126.978	10349312	61
4930956	1838524	Busan	KR	Korea	35.1028	129.04	3678555	2
4930956	1843564	Incheon	KR	Korea	37.4536	126.732	2628000	2
4930956	1848354	Yokohama	JP	Japan	35.4478	139.643	3574443	9
4930956	1850147	Tokyo	JP	Japan	35.6895	139.692	8336599	108
4930956	1853909	Osaka	JP	Japan	34.6937	135.502	2592413	11
4930956	1855431	Niigata	JP	Japan	37.9022	139.024	505272	1
4930956	1857910	Kyoto	JP	Japan	35.0211	135.754	1459640	12
4930956	1859171	Kobe	JP	Japan	34.6913	135.183	1528478	9
4930956	1860827	Kagoshima	JP	Japan	31.5602	130.558	555352	1
4930956	1862415	Hiroshima	JP	Japan	34.3963	132.459	1143841	5
4930956	1863967	Fukuoka	JP	Japan	33.6064	130.418	1392289	6
4930956	1871859	Pyongyang	KP	Korea	39.0339	125.754	3222000	27
4930956	1880252	Singapore	SG	Singapore	1.28967	103.85	3547809	869
4930956	1886760	Suzhou	CN	China	31.3041	120.595	1343091	3
4930956	1897000	Seongnam	KR	Korea	37.4386	127.138	1031935	1
4930956	2013348	Vladivostok	RU	Russia	43.1056	131.874	587022	1
4930956	2022890	Khabarovsk	RU	Russia	48.4827	135.084	579000	5
4930956	2037013	Harbin	CN	China	45.75	126.65	3229883	10
4930956	2038432	Baotou	CN	China	40.6522	109.822	1301768	1
4930956	2063523	Perth	AU	Australia	-31.9522	115.861	1896548	35
4930956	2078025	Adelaide	AU	Australia	-34.9287	138.599	1225235	13
4930956	2113015	Chiba	JP	Japan	35.6047	140.123	919729	8
4930956	2128295	Sapporo	JP	Japan	43.0642	141.347	1883027	2
4930956	2147714	Sydney	AU	Australia	-33.8679	151.207	4627345	173
4930956	2158177	Melbourne	AU	Australia	-37.814	144.963	4246375	94
4930956	2165087	Gold Coast	AU	Australia	-28.0003	153.431	591473	9
4930956	2174003	Brisbane	AU	Australia	-27.4679	153.028	2189878	22
4930956	2210247	Tripoli	LY	Libya	32.8752	13.1875	1150989	10
4930956	2220957	Yaounde	CM	Cameroon	3.86667	11.5167	1299369	2
4930956	2253354	Dakar	SN	Senegal	14.6937	-17.4441	2476400	5
4930956	2260535	Brazzaville	CG	Congo	-4.26613	15.2832	1284609	3
4930956	2267057	Lisbon	PT	Portugal	38.7167	-9.13333	517802	25
4930956	2274895	Monrovia	LR	Liberia	6.30054	-10.7969	939524	20
4930956	2306104	Accra	GH	Ghana	5.55602	-0.1969	1963264	4
4930956	2314302	Kinshasa	CD	Congo	-4.32142	15.3081	7785965	3
4930956	2319133	Warri	NG	Nigeria	5.51667	5.75	536023	1
4930956	2322911	Sokoto	NG	Nigeria	13.0609	5.23902	563861	5
4930956	2331447	Maiduguri	NG	Nigeria	11.8464	13.1603	1112449	6
4930956	2332459	Lagos	NG	Nigeria	6.45306	3.39583	9000000	16
4930956	2335204	Kano	NG	Nigeria	12.0001	8.51672	3626068	3
4930956	2352778	Abuja	NG	Nigeria	9.06853	7.48375	590400	4
4930956	2357048	Ouagadougou	BF	Burkina Faso	12.3657	-1.53388	1086505	2
4930956	2389853	Bangui	CF	Central African Republic	4.36122	18.555	542393	5
4930956	2399697	Libreville	GA	Gabon	0.39241	9.45356	578156	1
4930956	2422465	Conakry	GN	Guinea	9.53795	-13.6773	1767200	1
4930956	2427123	NDjamena	TD	Chad	12.1067	15.0444	721081	1
4930956	2460596	Bamako	ML	Mali	12.65	-8	1297281	2
4930956	2464470	Tunis	TN	Tunisia	36.819	10.1658	693210	13
4930956	2507480	Algiers	DZ	Algeria	36.7525	3.04197	1977663	4
4930956	2509954	Valencia	ES	Spain	39.4697	-0.37739	814208	19
4930956	2510911	Sevilla	ES	Spain	37.3824	-5.97613	703206	9
4930956	2514256	Malaga	ES	Spain	36.7202	-4.42034	568305	8
4930956	2523920	Palermo	IT	Italy	38.1158	13.3598	672175	1
4930956	2530335	Tangier	MA	Morocco	35.7673	-5.79975	688356	1
4930956	2537763	Sale	MA	Morocco	34.0531	-6.79846	903485	660
4930956	2538475	Rabat	MA	Morocco	34.0132	-6.83255	1655753	1
4930956	2542997	Marrakesh	MA	Morocco	31.6342	-7.99994	839296	3
4930956	2548885	Fes	MA	Morocco	34.0372	-4.9998	964891	1
4930956	2553604	Casablanca	MA	Morocco	33.5883	-7.61138	3144909	3
4930956	2561668	Agadir	MA	Morocco	30.4202	-9.59815	698310	1
4930956	2618425	Copenhagen	DK	Denmark	55.6759	12.5655	1153615	25
4930956	2643743	London	GB	United Kingdom	51.5085	-0.12574	7556900	272
4930956	2648579	Glasgow	GB	United Kingdom	55.8652	-4.25763	610268	5
4930956	2655603	Birmingham	GB	United Kingdom	52.4814	-1.89983	984333	3
4930956	2673730	Stockholm	SE	Sweden	59.3326	18.0649	1253309	22
4930956	2747891	Rotterdam	NL	Netherlands	51.9225	4.47917	598199	1
4930956	2759794	Amsterdam	NL	Netherlands	52.374	4.88969	741636	19
4930956	2761369	Vienna	AT	Austria	48.2085	16.3721	1691468	26
4930956	2800866	Brussels	BE	Belgium	50.8504	4.34878	1019022	19
4930956	2825297	Stuttgart	DE	Germany	48.7823	9.17702	589793	3
4930956	2879139	Leipzig	DE	Germany	51.3396	12.3713	504971	1
4930956	2910831	Hannover	DE	Germany	52.3705	9.73322	515140	5
4930956	2911298	Hamburg	DE	Germany	53.5753	10.0153	1739117	18
4930956	2925533	Frankfurt am Main	DE	Germany	50.1155	8.68417	650000	3
4930956	2928810	Essen	DE	Germany	51.4566	7.01228	593085	2
4930956	2934246	Dusseldorf	DE	Germany	51.2217	6.77616	573057	6
4930956	2934691	Duisburg	DE	Germany	51.4325	6.76516	504358	2
4930956	2935517	Dortmund	DE	Germany	51.5149	7.466	588462	8
4930956	2944388	Bremen	DE	Germany	53.0752	8.80777	546501	1
4930956	2950159	Berlin	DE	Germany	52.5244	13.4105	3426354	160
4930956	2964574	Dublin	IE	Ireland	53.3331	-6.24889	1024027	108
4930956	2988507	Paris	FR	France	48.8534	2.3488	2138551	161
4930956	2995469	Marseille	FR	France	43.297	5.38107	794811	6
4930956	3054643	Budapest	HU	Hungary	47.498	19.0399	1741041	9
4930956	3067696	Prague	CZ	Czechia	50.088	14.4208	1165581	3
4930956	3081368	Wroclaw	PL	Poland	51.1	17.0333	634893	2
4930956	3088171	Poznan	PL	Poland	52.4069	16.9299	570352	1
4930956	3093133	Lodz	PL	Poland	51.75	19.4667	768755	1
4930956	3094802	Krakow	PL	Poland	50.0614	19.9366	755050	13
4930956	3117735	Madrid	ES	Spain	40.4165	-3.70256	3255944	91
4930956	3128760	Barcelona	ES	Spain	41.3888	2.15899	1621537	71
4930956	3143244	Oslo	NO	Norway	59.9127	10.7461	580000	19
4930956	3165524	Turin	IT	Italy	45.0705	7.68682	865263	3
4930956	3169070	Rome	IT	Italy	41.8947	12.4839	2563241	128
4930956	3172394	Napoli	IT	Italy	40.8333	14.25	959574	6
4930956	3173435	Milano	IT	Italy	45.4643	9.18951	1306661	5
4930956	3176219	Genova	IT	Italy	44.4063	8.93386	601951	2
4930956	3186886	Zagreb	HR	Croatia	45.8144	15.978	698966	4
4930956	3369157	Cape Town	ZA	South Africa	-33.9258	18.4232	3433441	39
4930956	3390760	Recife	BR	Brazil	-8.05389	-34.8811	1478098	15
4930956	3394023	Natal	BR	Brazil	-5.795	-35.2094	763043	5
4930956	3399415	Fortaleza	BR	Brazil	-3.71722	-38.5431	2400000	1
4930956	3405870	Belem	BR	Brazil	-1.45583	-48.5044	1407737	1
4930956	3432043	La Plata	AR	Argentina	-34.9215	-57.9545	694167	1
4930956	3435910	Buenos Aires	AR	Argentina	-34.6132	-58.3772	13076300	22
4930956	3439389	Asuncion	PY	Paraguay	-25.3007	-57.6359	1482200	1
4930956	3441575	Montevideo	UY	Uruguay	-34.9033	-56.1882	1270737	6
4930956	3448439	Sao Paulo	BR	Brazil	-23.5475	-46.6361	10021295	10
4930956	3450554	Salvador	BR	Brazil	-12.9711	-38.5108	2711840	9
4930956	3451190	Rio de Janeiro	BR	Brazil	-22.9028	-43.2075	6023699	21
4930956	3464975	Curitiba	BR	Brazil	-25.4278	-49.2731	1718421	7
4930956	3465038	Cuiaba	BR	Brazil	-15.5961	-56.0967	521934	1
4930956	3467865	Campinas	BR	Brazil	-22.9056	-47.0608	1031554	3
4930956	3469058	Brasilia	BR	Brazil	-15.7797	-47.9297	2207718	4
4930956	3470127	Belo Horizonte	BR	Brazil	-19.9208	-43.9378	2373224	2
4930956	3489297	New Kingston	JM	Jamaica	18.0075	-76.7832	583958	1
4930956	3489854	Kingston	JM	Jamaica	17.997	-76.7936	937700	27
4930956	3492908	Santo Domingo	DO	Dominican Republic	18.5001	-69.9886	2201941	5
4930956	3514783	Veracruz	MX	Mexico	19.1807	-96.134	568313	2
4930956	3523349	Merida	MX	Mexico	20.9767	-89.6206	717175	2
4930956	3530597	Mexico City	MX	Mexico	19.4285	-99.1277	12294193	242
4930956	3531673	Cancun	MX	Mexico	21.1743	-86.8466	542043	72
4930956	3536729	Santiago de Cuba	CU	Cuba	20.0247	-75.8219	555865	1
4930956	3553478	Havana	CU	Cuba	23.133	-82.383	2163824	25
4930956	3583361	San Salvador	SV	El Salvador	13.6894	-89.1872	525990	3
4930956	3598132	Guatemala City	GT	Guatemala	14.6407	-90.5133	994938	20
4930956	3600949	Tegucigalpa	HN	Honduras	14.0818	-87.2068	850848	7
4930956	3617763	Managua	NI	Nicaragua	12.1328	-86.2504	973087	2
4930956	3625549	Valencia	VE	Venezuela	10.162	-68.0077	1385083	1
4930956	3646738	Caracas	VE	Venezuela	10.488	-66.8792	3000000	44
4930956	3652462	Quito	EC	Ecuador	-0.22985	-78.5249	1399814	11
4930956	3657509	Guayaquil	EC	Ecuador	-2.20584	-79.908	1952029	2
4930956	3663517	Manaus	BR	Brazil	-3.10194	-60.025	1598210	7
4930956	3674962	Medellin	CO	Colombia	6.25184	-75.5636	1999979	13
4930956	3687238	Cartagena	CO	Colombia	10.3997	-75.5144	952024	11
4930956	3687925	Cali	CO	Colombia	3.43722	-76.5225	2392877	6
4930956	3688689	Bogota	CO	Colombia	4.60971	-74.0817	7674366	30
4930956	3718426	Port au Prince	HT	Haiti	18.5392	-72.335	1234742	4
4930956	3838233	Salta	AR	Argentina	-24.7859	-65.4117	512686	1
4930956	3844421	Mendoza	AR	Argentina	-32.8908	-68.8272	876884	6
4930956	3860259	Cordoba	AR	Argentina	-31.4135	-64.1811	1428214	1
4930956	3871336	Santiago	CL	Chile	-33.4569	-70.6483	4837295	32
4930956	3911925	La Paz	BO	Bolivia	-16.5	-68.15	812799	4
4930956	3919968	Cochabamba	BO	Bolivia	-17.3895	-66.1568	900414	1
4930956	3936456	Lima	PE	Peru	-12.0432	-77.0282	7737002	24
4930956	3981609	Tijuana	MX	Mexico	32.5027	-117.004	1376457	6
4930956	3995402	Morelia	MX	Mexico	19.7008	-101.184	592797	3
4930956	3995465	Monterrey	MX	Mexico	25.6751	-100.318	1122874	4
4930956	3996069	Mexicali	MX	Mexico	32.65	-115.461	597099	1
4930956	3998655	Leon	MX	Mexico	21.1213	-101.668	1114626	1
4930956	4004898	Hermosillo	MX	Mexico	29.0971	-110.957	595811	1
4930956	4005492	Guadalupe	MX	Mexico	25.6768	-100.256	724921	3
4930956	4005539	Guadalajara	MX	Mexico	20.6668	-103.392	1640589	4
4930956	4013708	Ciudad Juarez	MX	Mexico	31.7333	-106.483	1512354	1
4930956	4014338	Chihuahua	MX	Mexico	28.6353	-106.089	809232	2
4930956	4049979	Birmingham	AL	Alabama	33.5207	-86.8025	212237	44
4930956	4068590	Huntsville	AL	Alabama	34.7304	-86.5861	180105	40
4930956	4076598	Mobile	AL	Alabama	30.6944	-88.0431	195111	28
4930956	4076784	Montgomery	AL	Alabama	32.3668	-86.3	205764	17
4930956	4119403	Little Rock	AR	Arkansas	34.7465	-92.2896	193524	67
4930956	4140963	Washington District of Columbia	DC	District of Columbia	38.8951	-77.0364	601723	769
4930956	4148757	Brandon	FL	Florida	27.9378	-82.2859	103483	19
4930956	4149962	Cape Coral	FL	Florida	26.5629	-81.9495	154305	10
4930956	4151316	Clearwater	FL	Florida	27.9659	-82.8001	107685	34
4930956	4151909	Coral Springs	FL	Florida	26.2712	-80.2706	121096	2
4930956	4155966	Fort Lauderdale	FL	Florida	26.1223	-80.1434	165521	43
4930956	4156404	Gainesville	FL	Florida	29.6516	-82.3248	124354	11
4930956	4158476	Hialeah	FL	Florida	25.8576	-80.2781	224669	23
4930956	4158928	Hollywood	FL	Florida	26.0112	-80.1495	140768	60
4930956	4160021	Jacksonville	FL	Florida	30.3322	-81.6556	821784	198
4930956	4164138	Miami	FL	Florida	25.7743	-80.1937	399457	501
4930956	4164167	Miami Gardens	FL	Florida	25.942	-80.2456	107167	1
4930956	4167147	Orlando	FL	Florida	28.5383	-81.3792	238300	625
4930956	4167499	Palm Bay	FL	Florida	28.0345	-80.5887	103190	8
4930956	4168139	Pembroke Pines	FL	Florida	26.0032	-80.2239	154750	3
4930956	4169171	Port St Lucie	FL	Florida	27.2939	-80.3503	164603	3
4930956	4171563	St Petersburg	FL	Florida	27.7709	-82.6793	244769	7
4930956	4174715	Tallahassee	FL	Florida	30.4383	-84.2807	181376	32
4930956	4174757	Tampa	FL	Florida	27.9475	-82.4584	335709	196
4930956	4180386	Athens	GA	Georgia	33.9609	-83.3779	116714	31
4930956	4180439	Atlanta	GA	Georgia	33.749	-84.388	420003	524
4930956	4188985	Columbus	GA	Georgia	32.461	-84.9877	189885	27
4930956	4221552	Savannah	GA	Georgia	32.0835	-81.0998	136286	70
4930956	4250542	Springfield	IL	Illinois	39.8017	-89.6437	116250	28
4930956	4257227	Evansville	IN	Indiana	37.9748	-87.5558	117429	5
4930956	4259418	Indianapolis	IN	Indiana	39.7684	-86.158	829718	197
4930956	4273837	Kansas City	KS	Kansas	39.1142	-94.6275	145786	1010
4930956	4276873	Overland Park	KS	Kansas	38.9822	-94.6708	173372	1
4930956	4280539	Topeka	KS	Kansas	39.0483	-95.678	127473	17
4930956	4281730	Wichita	KS	Kansas	37.6922	-97.3375	382368	59
4930956	4297983	Lexington	KY	Kentucky	37.9887	-84.4777	225366	24
4930956	4299276	Louisville	KY	Kentucky	38.2542	-85.7594	243639	188
4930956	4315588	Baton Rouge	LA	Louisiana	30.4508	-91.1545	229493	58
4930956	4330145	Lafayette	LA	Louisiana	30.2241	-92.0198	120623	14
4930956	4333177	Metairie	LA	Louisiana	29.9841	-90.1528	138481	3
4930956	4335045	New Orleans	LA	Louisiana	29.9547	-90.0751	343829	139
4930956	4341513	Shreveport	LA	Louisiana	32.5252	-93.7502	199311	27
4930956	4347778	Baltimore	MD	Maryland	39.2904	-76.6122	620961	192
4930956	4381982	Columbia	MO	Missouri	38.9517	-92.3341	108500	8
4930956	4391812	Independence	MO	Missouri	39.0911	-94.4155	116830	3
4930956	4393217	Kansas City	MO	Missouri	39.0997	-94.5786	459787	58
4930956	4407066	St Louis	MO	Missouri	38.6273	-90.1979	319294	113
4930956	4409896	Springfield	MO	Missouri	37.2153	-93.2982	159498	8
4930956	4431410	Jackson	MS	Mississippi	32.2988	-90.1848	173514	33
4930956	4459467	Cary	NC	North Carolina	35.7915	-78.7811	135234	8
4930956	4460243	Charlotte	NC	North Carolina	35.2271	-80.8431	731424	226
4930956	4464368	Durham	NC	North Carolina	35.994	-78.8986	228330	229
4930956	4466033	Fayetteville	NC	North Carolina	35.0527	-78.8784	200564	52
4930956	4469146	Greensboro	NC	North Carolina	36.0726	-79.792	269666	26
4930956	4471025	High Point	NC	North Carolina	35.9557	-80.0053	104371	3
4930956	4487042	Raleigh	NC	North Carolina	35.7721	-78.6386	403892	263
4930956	4499379	Wilmington	NC	North Carolina	34.2257	-77.9447	106476	23
4930956	4499612	Winston Salem	NC	North Carolina	36.0999	-80.2442	229617	4
4930956	4508722	Cincinnati	OH	Ohio	39.162	-84.4569	296943	58
4930956	4509177	Columbus	OH	Ohio	39.9612	-82.9988	787033	363
4930956	4509884	Dayton	OH	Ohio	39.7589	-84.1916	141527	188
4930956	4543762	Norman	OK	Oklahoma	35.2226	-97.4395	110925	10
4930956	4544349	Oklahoma City	OK	Oklahoma	35.4676	-97.5164	579999	291
4930956	4553433	Tulsa	OK	Oklahoma	36.154	-95.9928	391906	26
4930956	4560349	Philadelphia	PA	Pennsylvania	39.9523	-75.1638	1526006	342
4930956	4574324	Charleston	SC	South Carolina	32.7766	-79.9309	120083	96
4930956	4575352	Columbia	SC	South Carolina	34.0007	-81.0348	129272	37
4930956	4612862	Chattanooga	TN	Tennessee	35.0456	-85.3097	167674	29
4930956	4613868	Clarksville	TN	Tennessee	36.5298	-87.3595	132929	1
4930956	4634946	Knoxville	TN	Tennessee	35.9606	-83.9207	178874	38
4930956	4641239	Memphis	TN	Tennessee	35.1495	-90.049	646889	77
4930956	4644312	Murfreesboro	TN	Tennessee	35.8456	-86.3903	108755	5
4930956	4644585	Nashville	TN	Tennessee	36.1659	-86.7844	530852	127
4930956	4669635	Abilene	TX	Texas	32.4487	-99.7331	117063	3
4930956	4671240	Arlington	TX	Texas	32.7357	-97.1081	365438	26
4930956	4671654	Austin	TX	Texas	30.2672	-97.7431	790390	451
4930956	4672989	Beaumont	TX	Texas	30.0861	-94.1019	118296	5
4930956	4676740	Brownsville	TX	Texas	25.9018	-97.4975	175023	6
4930956	4679195	Carrollton	TX	Texas	32.9537	-96.8903	119097	1
4930956	4683416	Corpus Christi	TX	Texas	27.8006	-97.3964	305215	71
4930956	4684888	Dallas	TX	Texas	32.7831	-96.8067	1197816	528
4930956	4685907	Denton	TX	Texas	33.2148	-97.1331	113383	18
4930956	4691930	Fort Worth	TX	Texas	32.7254	-97.3208	741206	79
4930956	4692559	Frisco	TX	Texas	33.1507	-96.8236	116989	18
4930956	4693003	Garland	TX	Texas	32.9126	-96.6389	226876	5
4930956	4694482	Grand Prairie	TX	Texas	32.746	-96.9978	175396	5
4930956	4699066	Houston	TX	Texas	29.7633	-95.3633	2099451	674
4930956	4703223	Killeen	TX	Texas	31.1171	-97.7278	127921	2
4930956	4705349	Laredo	TX	Texas	27.5064	-99.5075	236091	6
4930956	4709796	McAllen	TX	Texas	26.2034	-98.23	129877	39
4930956	4710178	McKinney	TX	Texas	33.1976	-96.6153	131117	10
4930956	4710826	Mesquite	TX	Texas	32.7668	-96.5992	139824	5
4930956	4717782	Pasadena	TX	Texas	29.6911	-95.2091	149043	10
4930956	4719457	Plano	TX	Texas	33.0198	-96.6989	259841	58
4930956	4726206	San Antonio	TX	Texas	29.4241	-98.4936	1327407	153
4930956	4739526	Waco	TX	Texas	31.5493	-97.1467	124805	17
4930956	4741752	Wichita Falls	TX	Texas	33.9137	-98.4934	104553	4
4930956	4744091	Alexandria	VA	Virginia	38.8048	-77.0469	139966	27
4930956	4744709	Arlington	VA	Virginia	38.881	-77.1043	207627	62
4930956	4752186	Chesapeake	VA	Virginia	36.819	-76.2749	222209	6
4930956	4762894	Hampton	VA	Virginia	37.0299	-76.3452	137436	14
4930956	4776024	Newport News	VA	Virginia	36.9788	-76.428	180719	9
4930956	4776222	Norfolk	VA	Virginia	36.8468	-76.2852	242803	40
4930956	4781708	Richmond	VA	Virginia	37.5538	-77.4603	204214	175
4930956	4791259	Virginia Beach	VA	Virginia	36.8529	-75.978	437994	91
4930956	4835797	Hartford	CT	Connecticut	41.7637	-72.6851	124775	326
4930956	4839366	New Haven	CT	Connecticut	41.3082	-72.9282	129779	261
4930956	4843564	Stamford	CT	Connecticut	41.0534	-73.5387	122643	110
4930956	4845193	Waterbury	CT	Connecticut	41.5582	-73.0515	110366	68
4930956	4850751	Cedar Rapids	IA	Iowa	42.0083	-91.6441	126326	22
4930956	4853828	Des Moines	IA	Iowa	41.6005	-93.6091	203433	53
4930956	4887398	Chicago	IL	Illinois	41.85	-87.65	2695598	604
4930956	4890864	Elgin	IL	Illinois	42.0373	-88.2812	108188	4
4930956	4898015	Joliet	IL	Illinois	41.525	-88.0817	147433	3
4930956	4903279	Naperville	IL	Illinois	41.7859	-88.1473	141853	8
4930956	4905687	Peoria	IL	Illinois	40.6936	-89.589	115007	9
4930956	4907959	Rockford	IL	Illinois	42.2711	-89.094	152871	15
4930956	4920423	Fort Wayne	IN	Indiana	41.1306	-85.1289	253691	31
4930956	4926563	South Bend	IN	Indiana	41.6834	-86.25	101168	15
4930956	4930956	Boston	MA	Massachusetts	42.3584	-71.0598	617594	51149
4930956	4931972	Cambridge	MA	Massachusetts	42.3751	-71.1056	105162	6701
4930956	4942618	Lowell	MA	Massachusetts	42.6334	-71.3162	106519	751
4930956	4951305	South Boston	MA	Massachusetts	42.3334	-71.0495	571281	678
4930956	4951788	Springfield	MA	Massachusetts	42.1015	-72.5898	153060	783
4930956	4956184	Worcester	MA	Massachusetts	42.2626	-71.8023	181045	1149
4930956	4984247	Ann Arbor	MI	Michigan	42.2776	-83.7409	113934	51
4930956	4990729	Detroit	MI	Michigan	42.3314	-83.0458	713777	116
4930956	4992982	Flint	MI	Michigan	43.0125	-83.6875	102434	21
4930956	4994358	Grand Rapids	MI	Michigan	42.9634	-85.6681	188040	39
4930956	4998830	Lansing	MI	Michigan	42.7325	-84.5555	114297	29
4930956	5014051	Warren	MI	Michigan	42.4775	-83.0277	134056	1
4930956	5037649	Minneapolis	MN	Minnesota	44.98	-93.2638	382578	87
4930956	5043473	Rochester	MN	Minnesota	44.0216	-92.4699	106769	14
4930956	5045360	St Paul	MN	Minnesota	44.9444	-93.0933	285068	19
4930956	5059163	Fargo	ND	North Dakota	46.8772	-96.7898	105549	31
4930956	5072006	Lincoln	NE	Nebraska	40.8	-96.667	258379	30
4930956	5074472	Omaha	NE	Nebraska	41.2586	-95.9378	408958	103
4930956	5089178	Manchester	NH	New Hampshire	42.9956	-71.4548	109565	455
4930956	5097529	Edison	NJ	New Jersey	40.5187	-74.4121	102548	6
4930956	5097598	Elizabeth	NJ	New Jersey	40.664	-74.2107	124969	7
4930956	5099836	Jersey City	NJ	New Jersey	40.7282	-74.0776	247597	19
4930956	5101798	Newark	NJ	New Jersey	40.7357	-74.1724	277140	147
4930956	5102466	Paterson	NJ	New Jersey	40.9168	-74.1718	146199	4
4930956	5107129	Amherst	NY	New York	42.9784	-78.7998	122366	2
4930956	5110302	Brooklyn	NY	New York	40.6501	-73.9496	2300664	274
4930956	5110629	Buffalo	NY	New York	42.8865	-78.8784	261310	92
4930956	5115985	East New York	NY	New York	40.6668	-73.8824	173198	101
4930956	5122520	Jamaica	NY	New York	40.6915	-73.8057	216866	28
4930956	5125771	Manhattan	NY	New York	40.7834	-73.9662	1487536	229
4930956	5128581	New York City	NY	New York	40.7143	-74.006	8175133	2524
4930956	5134086	Rochester	NY	New York	43.1548	-77.6156	210565	94
4930956	5139568	Staten Island	NY	New York	40.5623	-74.1399	468730	9
4930956	5140405	Syracuse	NY	New York	43.0481	-76.1474	145170	88
4930956	5145215	Yonkers	NY	New York	40.9312	-73.8988	195976	47
4930956	5145476	Akron	OH	Ohio	41.0814	-81.519	199110	22
4930956	5150529	Cleveland	OH	Ohio	41.4995	-81.6954	396815	87
4930956	5174035	Toledo	OH	Ohio	41.6639	-83.5552	287208	42
4930956	5178127	Allentown	PA	Pennsylvania	40.6084	-75.4902	118032	52
4930956	5188843	Erie	PA	Pennsylvania	42.1292	-80.0851	101786	15
4930956	5206379	Pittsburgh	PA	Pennsylvania	40.4406	-79.9959	305704	234
4930956	5224151	Providence	RI	Rhode Island	41.824	-71.4128	178042	880
4930956	5231851	Sioux Falls	SD	South Dakota	43.55	-96.7003	153888	4
4930956	5254962	Green Bay	WI	Wisconsin	44.5192	-88.0198	104057	143
4930956	5261457	Madison	WI	Wisconsin	43.0731	-89.4012	233209	88
4930956	5263045	Milwaukee	WI	Wisconsin	43.0389	-87.9065	594833	106
4930956	5282804	Bridgeport	CT	Connecticut	41.167	-73.2048	144229	113
4930956	5289282	Chandler	AZ	Arizona	33.3062	-111.841	236123	5
4930956	5295903	Gilbert	AZ	Arizona	33.3528	-111.789	208453	5
4930956	5295985	Glendale	AZ	Arizona	33.5387	-112.186	226721	73
4930956	5304391	Mesa	AZ	Arizona	33.4223	-111.823	439041	22
4930956	5308480	Peoria	AZ	Arizona	33.5806	-112.237	154065	2
4930956	5308655	Phoenix	AZ	Arizona	33.4484	-112.074	1445632	290
4930956	5313457	Scottsdale	AZ	Arizona	33.5092	-111.899	217385	56
4930956	5316428	Surprise	AZ	Arizona	33.6306	-112.333	117517	10
4930956	5317058	Tempe	AZ	Arizona	33.4148	-111.909	161719	15
4930956	5318313	Tucson	AZ	Arizona	32.2217	-110.926	520116	110
4930956	5323810	Anaheim	CA	California	33.8353	-117.914	336265	55
4930956	5324200	Antioch	CA	California	38.0049	-121.806	102372	4
4930956	5325738	Bakersfield	CA	California	35.3733	-119.019	347483	11
4930956	5327684	Berkeley	CA	California	37.8716	-122.273	112580	46
4930956	5331835	Burbank	CA	California	34.1808	-118.309	103340	14
4930956	5334223	Carlsbad	CA	California	33.1581	-117.351	105328	13
4930956	5336899	Chula Vista	CA	California	32.64	-117.084	243916	3
4930956	5339111	Concord	CA	California	37.978	-122.031	122067	9
4930956	5339631	Corona	CA	California	33.8753	-117.566	152374	3
4930956	5339840	Costa Mesa	CA	California	33.6411	-117.919	109960	21
4930956	5343858	Downey	CA	California	33.94	-118.133	111772	14
4930956	5346111	Elk Grove	CA	California	38.4088	-121.372	153015	1
4930956	5346827	Escondido	CA	California	33.1192	-117.086	143911	2
4930956	5347335	Fairfield	CA	California	38.2494	-122.04	105321	5
4930956	5349755	Fontana	CA	California	34.0922	-117.435	196069	4
4930956	5350734	Fremont	CA	California	37.5483	-121.989	214089	4
4930956	5350937	Fresno	CA	California	36.7477	-119.772	494665	62
4930956	5351247	Fullerton	CA	California	33.8703	-117.925	135161	8
4930956	5351515	Garden Grove	CA	California	33.7739	-117.941	170883	1
4930956	5352423	Glendale	CA	California	34.1425	-118.255	191719	11
4930956	5355933	Hayward	CA	California	37.6688	-122.081	144186	1
4930956	5357527	Hollywood	CA	California	34.0983	-118.327	167664	54
4930956	5358705	Huntington Beach	CA	California	33.6603	-117.999	189992	7
4930956	5359488	Inglewood	CA	California	33.9617	-118.353	109673	1
4930956	5364940	Lancaster	CA	California	34.698	-118.137	156633	3
4930956	5367929	Long Beach	CA	California	33.767	-118.189	462257	35
4930956	5368361	Los Angeles	CA	California	34.0522	-118.244	3792621	297
4930956	5373900	Modesto	CA	California	37.6391	-120.997	201165	80
4930956	5374732	Moreno Valley	CA	California	33.9375	-117.231	193365	5
4930956	5378538	Oakland	CA	California	37.8044	-122.271	390724	56
4930956	5378771	Oceanside	CA	California	33.1959	-117.379	167086	1
4930956	5379439	Ontario	CA	California	34.0633	-117.651	163924	4
4930956	5379513	Orange	CA	California	33.7878	-117.853	136416	24
4930956	5380184	Oxnard	CA	California	34.1975	-119.177	197899	3
4930956	5380698	Palmdale	CA	California	34.5794	-118.116	152750	3
4930956	5381396	Pasadena	CA	California	34.1478	-118.145	137122	18
4930956	5384170	Pomona	CA	California	34.0553	-117.752	149058	3
4930956	5385955	Rancho Cucamonga	CA	California	34.1064	-117.593	165269	1
4930956	5387428	Richmond	CA	California	37.9358	-122.348	103701	11
4930956	5387877	Riverside	CA	California	33.9534	-117.396	303871	15
4930956	5388881	Roseville	CA	California	38.7521	-121.288	118788	12
4930956	5389489	Sacramento	CA	California	38.5816	-121.494	466488	50
4930956	5391295	Salinas	CA	California	36.6777	-121.656	150441	2
4930956	5391710	San Bernardino	CA	California	34.1083	-117.29	209924	15
4930956	5391811	San Diego	CA	California	32.7153	-117.157	1307402	162
4930956	5391959	San Francisco	CA	California	37.7749	-122.419	805235	481
4930956	5392171	San Jose	CA	California	37.3394	-121.895	945942	253
4930956	5392900	Santa Ana	CA	California	33.7456	-117.868	324528	3
4930956	5393015	Santa Clara	CA	California	37.3541	-121.955	116468	76
4930956	5393049	Santa Clarita	CA	California	34.3917	-118.543	176320	1
4930956	5393287	Santa Rosa	CA	California	38.4405	-122.714	167815	2
4930956	5396003	Simi Valley	CA	California	34.2695	-118.781	124237	28
4930956	5399020	Stockton	CA	California	37.9577	-121.291	291707	34
4930956	5400075	Sunnyvale	CA	California	37.3688	-122.036	140081	755
4930956	5401395	Temecula	CA	California	33.4936	-117.148	100097	2
4930956	5402405	Thousand Oaks	CA	California	34.1706	-118.838	126683	4
4930956	5403022	Torrance	CA	California	33.8358	-118.341	145438	2
4930956	5404794	Universal City	CA	California	34.1389	-118.353	105000	2
4930956	5405288	Valencia California	CA	California	34.4436	-118.61	148456	3
4930956	5405693	Van Nuys	CA	California	34.1867	-118.449	136443	3
4930956	5406222	Victorville	CA	California	34.5361	-117.291	115903	1
4930956	5407933	West Covina	CA	California	34.0686	-117.939	106098	1
4930956	5412199	Arvada	CO	Colorado	39.8028	-105.087	106433	1
4930956	5412347	Aurora	CO	Colorado	39.7294	-104.832	325078	13
4930956	5416541	Centennial	CO	Colorado	39.5792	-104.877	100377	21
4930956	5417598	Colorado Springs	CO	Colorado	38.8339	-104.821	416427	81
4930956	5419384	Denver	CO	Colorado	39.7392	-104.985	600158	583
4930956	5427946	Lakewood	CO	Colorado	39.7047	-105.081	142980	4
4930956	5435464	Pueblo	CO	Colorado	38.2545	-104.609	106595	3
4930956	5441492	Thornton	CO	Colorado	39.868	-104.972	118772	1
4930956	5443910	Westminster	CO	Colorado	39.8367	-105.037	106114	2
4930956	5454711	Albuquerque	NM	New Mexico	35.0845	-106.651	545852	26
4930956	5505411	Henderson	NV	Nevada	36.0397	-114.982	257729	2
4930956	5506956	Las Vegas	NV	Nevada	36.175	-115.137	583756	169
4930956	5509403	North Las Vegas	NV	Nevada	36.1989	-115.118	216961	1
4930956	5509952	Paradise	NV	Nevada	36.0972	-115.147	223167	1
4930956	5511077	Reno	NV	Nevada	39.5296	-119.814	225221	93
4930956	5512909	Spring Valley	NV	Nevada	36.108	-115.245	178395	1
4930956	5516233	Amarillo	TX	Texas	35.222	-101.831	190695	69
4930956	5520993	El Paso	TX	Texas	31.7587	-106.487	649121	208
4930956	5525577	Lubbock	TX	Texas	33.5779	-101.855	229573	17
4930956	5526337	Midland	TX	Texas	31.9974	-102.078	111147	28
4930956	5577147	Fort Collins	CO	Colorado	40.5853	-105.084	143986	124
4930956	5586437	Boise	ID	Idaho	43.6135	-116.203	145987	31
4930956	5640350	Billings	MT	Montana	45.7833	-108.501	104170	13
4930956	5725846	Eugene	OR	Oregon	44.0521	-123.087	156185	53
4930956	5729485	Gresham	OR	Oregon	45.4982	-122.431	105594	6
4930956	5746545	Portland	OR	Oregon	45.5234	-122.676	583776	289
4930956	5750162	Salem	OR	Oregon	44.9429	-123.035	154637	15
4930956	5780026	Provo	UT	Utah	40.2338	-111.659	112488	6
4930956	5780993	Salt Lake City	UT	Utah	40.7608	-111.891	186440	111
4930956	5784549	West Jordan	UT	Utah	40.6097	-111.939	103712	4
4930956	5784607	West Valley City	UT	Utah	40.6916	-112.001	129480	7
4930956	5786882	Bellevue	WA	Washington	47.6104	-122.201	122363	95
4930956	5793933	Everett	WA	Washington	47.979	-122.202	103019	8
4930956	5809844	Seattle	WA	Washington	47.6062	-122.332	608660	322
4930956	5811696	Spokane	WA	Washington	47.6597	-117.429	208916	108
4930956	5812944	Tacoma	WA	Washington	47.2529	-122.444	198397	16
4930956	5814616	Vancouver	WA	Washington	45.6387	-122.661	161791	37
4930956	5856195	Honolulu	HI	Hawaii	21.3069	-157.858	371657	54
4930956	5879400	Anchorage	AK	Alaska	61.2181	-149.9	291826	186
4930956	5913490	Calgary	CA	Canada	51.0501	-114.085	1019942	20
4930956	5946768	Edmonton	CA	Canada	53.5501	-113.469	712391	11
4930956	5969782	Hamilton	CA	Canada	43.2501	-79.8496	519949	6
4930956	6075357	Mississauga	CA	Canada	43.5789	-79.6583	668549	74
4930956	6077243	Montreal	CA	Canada	45.5088	-73.5878	3268513	63
4930956	6091104	North York	CA	Canada	43.7668	-79.4163	636000	1
4930956	6094817	Ottawa	CA	Canada	45.4112	-75.6981	812129	20
4930956	6167865	Toronto	CA	Canada	43.7001	-79.4163	4612191	163
4930956	6173331	Vancouver	CA	Canada	49.2497	-123.119	1837969	84
4930956	6183235	Winnipeg	CA	Canada	49.8844	-97.147	632063	48
4930956	6325494	Quebec	CA	Canada	46.8123	-71.2145	528595	39
4930956	8555918	Sendai	JP	Japan	38.2576	140.867	1063103	1
