# Supplementary material for: Do Global Cities Enable Global Views? Using Twitter to Quantify the Level of Geographical Awareness of U.S. Cities
Source: PLoS One. 2015 Jul 13;10(7):e0132464. doi: 10.1371/journal.pone.0132464 (PMC4500559; doi:10.1371/journal.pone.0132464)
Supplement: S10 Table — Column A is a list of US city names mentioned by Twitter users living in Charlotte. Column B represents state code where the respective city in column A belongs. Column C represents state name where the respective city in column A belongs. Column D and E represent coordinate of each city. F column shows the population in each city. G column represents the number of tweets mentioned each city. (XLSX) [file pone.0132464.s010.xlsx]

## Sheet: Charlotte
CenterID	CityID	CityName	CountryCode	CountryName	CityLat	CityLon	Population	Count
4460243	53654	Mogadishu	SO	Somalia	2.03711	45.3438	2587183	1
4460243	71137	Sanaa	YE	Yemen	15.3547	44.2067	1937451	3
4460243	88319	Benghazi	LY	Libya	32.1177	20.1293	650629	11
4460243	95446	Erbil	IQ	Iraq	36.1926	44.0106	932800	1
4460243	98182	Baghdad	IQ	Iraq	33.3406	44.4009	5672513	17
4460243	112931	Tehran	IR	Iran	35.6944	51.4215	7153309	6
4460243	143127	Arak	IR	Iran	34.0917	49.6892	503647	2
4460243	162183	Ashgabat	TM	Turkmenistan	37.95	58.3833	727700	1
4460243	169577	Homs	SY	Syria	34.7268	36.7234	775404	86
4460243	170063	Aleppo	SY	Syria	36.2012	37.1612	1602264	72
4460243	170654	Damascus	SY	Syria	33.5102	36.2913	1569394	32
4460243	184745	Nairobi	KE	Kenya	-1.28333	36.8167	2750547	5
4460243	202061	Kigali	RW	Rwanda	-1.94995	30.0588	745261	1
4460243	223817	Djibouti	DJ	Djibouti	11.589	43.145	623891	3
4460243	232422	Kampala	UG	Uganda	0.31628	32.5822	1353189	1
4460243	250441	Amman	JO	Jordan	31.9552	35.945	1275857	2
4460243	264371	Athens	GR	Greece	37.9795	23.7162	729137	13
4460243	276781	Beirut	LB	Lebanon	33.8889	35.4944	1916100	12
4460243	281184	Jerusalem	IL	Israel	31.769	35.2163	801000	90
4460243	287286	Muscat	OM	Oman	23.6139	58.5922	797000	6
4460243	292223	Dubai	AE	Arab Emirates	25.2582	55.3047	1137347	1
4460243	311046	Izmir	TR	Turkey	38.4127	27.1384	2500603	3
4460243	323786	Ankara	TR	Turkey	39.9199	32.8543	3517182	16
4460243	325363	Adana	TR	Turkey	37.0017	35.3289	1248988	1
4460243	344979	Addis Ababa	ET	Ethiopia	9.02497	38.7469	2757729	1
4460243	360630	Cairo	EG	Egypt	30.0626	31.2497	7734614	53
4460243	361058	Alexandria	EG	Egypt	31.2156	29.9553	3811516	2
4460243	415189	Aden	YE	Yemen	12.7794	45.0367	550602	1
4460243	456172	Riga	LV	Latvia	56.946	24.1059	742572	1
4460243	472045	Voronezh	RU	Russia	51.672	39.1843	848752	1
4460243	472757	Volgograd	RU	Russia	48.7194	44.5018	1011417	24
4460243	479561	Ufa	RU	Russia	54.7852	56.0456	1033338	2
4460243	498817	St Petersburg	RU	Russia	59.9386	30.3141	5028000	6
4460243	524901	Moscow	RU	Russia	55.7522	37.6156	10381222	43
4460243	587084	Baku	AZ	Azerbaijan	40.3777	49.892	1116513	38
4460243	611717	Tbilisi	GE	Georgia	41.6941	44.8337	1049498	1
4460243	616052	Yerevan	AM	Armenia	40.1811	44.5136	1093485	1
4460243	618426	Chisinau	MD	Moldova	47.0056	28.8575	635994	1
4460243	658225	Helsinki	FI	Finland	60.1695	24.9354	558457	1
4460243	683506	Bucharest	RO	Romania	44.4323	26.1063	1877155	2
4460243	702550	Lviv	UA	Ukraine	49.8383	24.0232	717803	2
4460243	703448	Kiev	UA	Ukraine	50.4547	30.5238	2797553	171
4460243	727011	Sofia	BG	Bulgaria	42.6975	23.3242	1152556	5
4460243	745044	Istanbul	TR	Turkey	41.0138	28.9497	11174257	26
4460243	756135	Warsaw	PL	Poland	52.2298	21.0118	1702139	2
4460243	792680	Belgrade	RS	Serbia	44.804	20.4651	1273651	1
4460243	890299	Harare	ZW	Zimbabwe	-17.8277	31.0534	1542813	3
4460243	927967	Lilongwe	MW	Malawi	-13.9669	33.7873	646750	2
4460243	953781	Soweto	ZA	South Africa	-26.2678	27.8585	1695047	8
4460243	964137	Pretoria	ZA	South Africa	-25.7449	28.1878	1619438	6
4460243	993800	Johannesburg	ZA	South Africa	-26.2023	28.0436	2026469	13
4460243	1020098	Benoni	ZA	South Africa	-26.1885	28.3208	605344	1
4460243	1138958	Kabul	AF	Afghanistan	34.5281	69.1723	3043532	22
4460243	1167528	Quetta	PK	Pakistan	30.199	67.0097	733675	1
4460243	1168197	Peshawar	PK	Pakistan	34.008	71.5785	1218773	4
4460243	1176615	Islamabad	PK	Pakistan	33.7215	73.0433	601600	9
4460243	1185241	Dhaka	BD	Bangladesh	23.7104	90.4074	10356500	9
4460243	1248991	Colombo	LK	Sri Lanka	6.93194	79.8478	648034	1
4460243	1257629	Salem	IN	India	11.6512	78.1587	778396	6
4460243	1259229	Pune	IN	India	18.5196	73.8553	2935744	2
4460243	1262321	Mysore	IN	India	12.2979	76.6393	868313	1
4460243	1268295	Kalyan	IN	India	19.2437	73.1355	1262255	1
4460243	1269515	Jaipur	IN	India	26.9196	75.7878	2711758	1
4460243	1269843	Hyderabad	IN	India	17.3841	78.4564	3597816	2
4460243	1272423	Dombivli	IN	India	19.2167	73.0833	1193000	1
4460243	1273294	Delhi	IN	India	28.6538	77.229	10927986	21
4460243	1273313	Dehradun	IN	India	30.3244	78.0339	522081	1
4460243	1275339	Mumbai	IN	India	19.0728	72.8826	12691836	11
4460243	1275841	Bhopal	IN	India	23.2547	77.4029	1599914	1
4460243	1277333	Bangalore	IN	India	12.9719	77.5937	5104047	4
4460243	1278710	Amritsar	IN	India	31.6366	74.8748	1092450	1
4460243	1279259	Agra	IN	India	27.1833	78.0167	1430055	2
4460243	1283240	Kathmandu	NP	Nepal	27.7017	85.3206	1442271	1
4460243	1488754	Tyumen	RU	Russia	57.1522	65.5272	519119	1
4460243	1496747	Novosibirsk	RU	Russia	55.0415	82.9346	1419007	1
4460243	1502026	Krasnoyarsk	RU	Russia	56.0184	92.8672	927200	2
4460243	1566083	Ho Chi Minh City	VN	Vietnam	10.823	106.63	3467331	1
4460243	1581130	Hanoi	VN	Vietnam	21.0245	105.841	1431270	2
4460243	1609350	Bangkok	TH	Thailand	13.754	100.501	5104476	27
4460243	1642911	Jakarta	ID	Indonesia	-6.21462	106.845	8540121	7
4460243	1648473	Bogor	ID	Indonesia	-6.59444	106.789	800000	1
4460243	1668341	Taipei	TW	Taiwan	25.0478	121.532	7871900	8
4460243	1701668	Manila	PH	Philippines	14.6042	120.982	10444527	7
4460243	1717512	Cebu City	PH	Philippines	10.3167	123.891	798634	2
4460243	1734634	Ipoh	MY	Malaysia	4.5841	101.083	673318	1
4460243	1735161	Kuala Lumpur	MY	Malaysia	3.1412	101.687	1453975	3
4460243	1784658	Zhengzhou	CN	China	34.7578	113.649	2014125	1
4460243	1787746	Yancheng	CN	China	33.3856	120.125	628441	1
4460243	1788852	Xining	CN	China	36.6255	101.757	767531	1
4460243	1790645	Xiamen	CN	China	24.4798	118.082	578337	1
4460243	1791388	Wenzhou	CN	China	27.9994	120.667	865672	1
4460243	1795565	Shenzhen	CN	China	22.5455	114.068	3000000	3
4460243	1796236	Shanghai	CN	China	31.2222	121.458	14608512	23
4460243	1799397	Ningbo	CN	China	29.8782	121.549	719867	1
4460243	1799962	Nanjing	CN	China	32.0617	118.778	3087010	3
4460243	1800163	Nanchang	CN	China	28.6833	115.883	1871351	1
4460243	1801792	Luoyang	CN	China	34.6836	112.454	1390581	1
4460243	1804651	Kunming	CN	China	25.0389	102.718	1023674	1
4460243	1808926	Hangzhou	CN	China	30.2936	120.161	1878129	1
4460243	1809078	Haikou	CN	China	20.0458	110.342	615835	1
4460243	1809498	Guilin	CN	China	25.2819	110.286	649352	3
4460243	1809858	Guangzhou	CN	China	23.1167	113.25	3152825	2
4460243	1815286	Chengdu	CN	China	30.6667	104.067	3950437	1
4460243	1815577	Changsha	CN	China	28.1987	112.971	2073938	1
4460243	1816670	Beijing	CN	China	39.9075	116.397	7480601	67
4460243	1816971	Baoding	CN	China	38.8511	115.49	995652	1
4460243	1819609	Kowloon	HK	Hong Kong	22.3167	114.183	2019533	1
4460243	1819729	Hong Kong	HK	Hong Kong	22.2855	114.158	7012738	200
4460243	1821306	Phnom Penh	KH	Cambodia	11.5625	104.916	1573544	2
4460243	1835848	Seoul	KR	Korea	37.5683	126.978	10349312	30
4460243	1838524	Busan	KR	Korea	35.1028	129.04	3678555	1
4460243	1848354	Yokohama	JP	Japan	35.4478	139.643	3574443	1
4460243	1850147	Tokyo	JP	Japan	35.6895	139.692	8336599	57
4460243	1853909	Osaka	JP	Japan	34.6937	135.502	2592413	7
4460243	1856057	Nagoya	JP	Japan	35.1815	136.906	2191279	1
4460243	1859171	Kobe	JP	Japan	34.6913	135.183	1528478	5
4460243	1863967	Fukuoka	JP	Japan	33.6064	130.418	1392289	1
4460243	1871859	Pyongyang	KP	Korea	39.0339	125.754	3222000	4
4460243	1880252	Singapore	SG	Singapore	1.28967	103.85	3547809	202
4460243	1886760	Suzhou	CN	China	31.3041	120.595	1343091	2
4460243	2037013	Harbin	CN	China	45.75	126.65	3229883	5
4460243	2063523	Perth	AU	Australia	-31.9522	115.861	1896548	6
4460243	2078025	Adelaide	AU	Australia	-34.9287	138.599	1225235	5
4460243	2128295	Sapporo	JP	Japan	43.0642	141.347	1883027	1
4460243	2147714	Sydney	AU	Australia	-33.8679	151.207	4627345	31
4460243	2158177	Melbourne	AU	Australia	-37.814	144.963	4246375	18
4460243	2165087	Gold Coast	AU	Australia	-28.0003	153.431	591473	3
4460243	2174003	Brisbane	AU	Australia	-27.4679	153.028	2189878	7
4460243	2210247	Tripoli	LY	Libya	32.8752	13.1875	1150989	1
4460243	2220957	Yaounde	CM	Cameroon	3.86667	11.5167	1299369	1
4460243	2267057	Lisbon	PT	Portugal	38.7167	-9.13333	517802	3
4460243	2298890	Kumasi	GH	Ghana	6.68848	-1.62443	1468609	4
4460243	2306104	Accra	GH	Ghana	5.55602	-0.1969	1963264	15
4460243	2314302	Kinshasa	CD	Congo	-4.32142	15.3081	7785965	4
4460243	2331447	Maiduguri	NG	Nigeria	11.8464	13.1603	1112449	1
4460243	2332459	Lagos	NG	Nigeria	6.45306	3.39583	9000000	3
4460243	2352778	Abuja	NG	Nigeria	9.06853	7.48375	590400	2
4460243	2365267	Lome	TG	Togo	6.13748	1.21227	749700	4
4460243	2377450	Nouakchott	MR	Mauritania	18.0858	-15.9785	661400	1
4460243	2389853	Bangui	CF	Central African Republic	4.36122	18.555	542393	5
4460243	2427123	NDjamena	TD	Chad	12.1067	15.0444	721081	1
4460243	2440485	Niamey	NE	Niger	13.5137	2.1098	774235	2
4460243	2464470	Tunis	TN	Tunisia	36.819	10.1658	693210	2
4460243	2509954	Valencia	ES	Spain	39.4697	-0.37739	814208	1
4460243	2510911	Sevilla	ES	Spain	37.3824	-5.97613	703206	2
4460243	2514256	Malaga	ES	Spain	36.7202	-4.42034	568305	1
4460243	2548885	Fes	MA	Morocco	34.0372	-4.9998	964891	1
4460243	2553604	Casablanca	MA	Morocco	33.5883	-7.61138	3144909	1
4460243	2618425	Copenhagen	DK	Denmark	55.6759	12.5655	1153615	3
4460243	2643743	London	GB	United Kingdom	51.5085	-0.12574	7556900	1
4460243	2673730	Stockholm	SE	Sweden	59.3326	18.0649	1253309	4
4460243	2747891	Rotterdam	NL	Netherlands	51.9225	4.47917	598199	1
4460243	2759794	Amsterdam	NL	Netherlands	52.374	4.88969	741636	4
4460243	2761369	Vienna	AT	Austria	48.2085	16.3721	1691468	4
4460243	2800866	Brussels	BE	Belgium	50.8504	4.34878	1019022	6
4460243	2825297	Stuttgart	DE	Germany	48.7823	9.17702	589793	3
4460243	2911298	Hamburg	DE	Germany	53.5753	10.0153	1739117	8
4460243	2934246	Dusseldorf	DE	Germany	51.2217	6.77616	573057	1
4460243	2935517	Dortmund	DE	Germany	51.5149	7.466	588462	2
4460243	2944388	Bremen	DE	Germany	53.0752	8.80777	546501	1
4460243	2950159	Berlin	DE	Germany	52.5244	13.4105	3426354	27
4460243	2964574	Dublin	IE	Ireland	53.3331	-6.24889	1024027	19
4460243	2988507	Paris	FR	France	48.8534	2.3488	2138551	45
4460243	2995469	Marseille	FR	France	43.297	5.38107	794811	1
4460243	3054643	Budapest	HU	Hungary	47.498	19.0399	1741041	4
4460243	3081368	Wroclaw	PL	Poland	51.1	17.0333	634893	2
4460243	3093133	Lodz	PL	Poland	51.75	19.4667	768755	1
4460243	3104324	Zaragoza	ES	Spain	41.6561	-0.87734	674317	3
4460243	3117735	Madrid	ES	Spain	40.4165	-3.70256	3255944	19
4460243	3128760	Barcelona	ES	Spain	41.3888	2.15899	1621537	13
4460243	3143244	Oslo	NO	Norway	59.9127	10.7461	580000	1
4460243	3165524	Turin	IT	Italy	45.0705	7.68682	865263	1
4460243	3169070	Rome	IT	Italy	41.8947	12.4839	2563241	29
4460243	3172394	Napoli	IT	Italy	40.8333	14.25	959574	1
4460243	3173435	Milano	IT	Italy	45.4643	9.18951	1306661	5
4460243	3186886	Zagreb	HR	Croatia	45.8144	15.978	698966	1
4460243	3369157	Cape Town	ZA	South Africa	-33.9258	18.4232	3433441	11
4460243	3390760	Recife	BR	Brazil	-8.05389	-34.8811	1478098	1
4460243	3394023	Natal	BR	Brazil	-5.795	-35.2094	763043	1
4460243	3435910	Buenos Aires	AR	Argentina	-34.6132	-58.3772	13076300	6
4460243	3441575	Montevideo	UY	Uruguay	-34.9033	-56.1882	1270737	3
4460243	3448439	Sao Paulo	BR	Brazil	-23.5475	-46.6361	10021295	2
4460243	3450554	Salvador	BR	Brazil	-12.9711	-38.5108	2711840	1
4460243	3451190	Rio de Janeiro	BR	Brazil	-22.9028	-43.2075	6023699	13
4460243	3452925	Porto Alegre	BR	Brazil	-30.0331	-51.23	1372741	1
4460243	3464975	Curitiba	BR	Brazil	-25.4278	-49.2731	1718421	4
4460243	3470127	Belo Horizonte	BR	Brazil	-19.9208	-43.9378	2373224	5
4460243	3489854	Kingston	JM	Jamaica	17.997	-76.7936	937700	7
4460243	3530597	Mexico City	MX	Mexico	19.4285	-99.1277	12294193	92
4460243	3531673	Cancun	MX	Mexico	21.1743	-86.8466	542043	19
4460243	3553478	Havana	CU	Cuba	23.133	-82.383	2163824	6
4460243	3598132	Guatemala City	GT	Guatemala	14.6407	-90.5133	994938	4
4460243	3625549	Valencia	VE	Venezuela	10.162	-68.0077	1385083	2
4460243	3632998	Maracay	VE	Venezuela	10.2469	-67.5958	1754256	1
4460243	3646738	Caracas	VE	Venezuela	10.488	-66.8792	3000000	15
4460243	3652462	Quito	EC	Ecuador	-0.22985	-78.5249	1399814	2
4460243	3657509	Guayaquil	EC	Ecuador	-2.20584	-79.908	1952029	1
4460243	3674962	Medellin	CO	Colombia	6.25184	-75.5636	1999979	1
4460243	3687925	Cali	CO	Colombia	3.43722	-76.5225	2392877	1
4460243	3688689	Bogota	CO	Colombia	4.60971	-74.0817	7674366	12
4460243	3689147	Barranquilla	CO	Colombia	10.9685	-74.7813	1380425	1
4460243	3838233	Salta	AR	Argentina	-24.7859	-65.4117	512686	1
4460243	3844421	Mendoza	AR	Argentina	-32.8908	-68.8272	876884	2
4460243	3860259	Cordoba	AR	Argentina	-31.4135	-64.1811	1428214	1
4460243	3871336	Santiago	CL	Chile	-33.4569	-70.6483	4837295	1
4460243	3911925	La Paz	BO	Bolivia	-16.5	-68.15	812799	2
4460243	3936456	Lima	PE	Peru	-12.0432	-77.0282	7737002	6
4460243	3947322	Arequipa	PE	Peru	-16.3989	-71.535	841130	2
4460243	3981609	Tijuana	MX	Mexico	32.5027	-117.004	1376457	2
4460243	3985606	San Luis Potosi	MX	Mexico	22.1499	-100.983	677704	1
4460243	3995465	Monterrey	MX	Mexico	25.6751	-100.318	1122874	4
4460243	4005539	Guadalajara	MX	Mexico	20.6668	-103.392	1640589	2
4460243	4049979	Birmingham	AL	Alabama	33.5207	-86.8025	212237	42
4460243	4068590	Huntsville	AL	Alabama	34.7304	-86.5861	180105	15
4460243	4076598	Mobile	AL	Alabama	30.6944	-88.0431	195111	26
4460243	4076784	Montgomery	AL	Alabama	32.3668	-86.3	205764	21
4460243	4119403	Little Rock	AR	Arkansas	34.7465	-92.2896	193524	19
4460243	4140963	Washington District of Columbia	DC	District of Columbia	38.8951	-77.0364	601723	207
4460243	4148757	Brandon	FL	Florida	27.9378	-82.2859	103483	4
4460243	4149962	Cape Coral	FL	Florida	26.5629	-81.9495	154305	3
4460243	4151316	Clearwater	FL	Florida	27.9659	-82.8001	107685	11
4460243	4155966	Fort Lauderdale	FL	Florida	26.1223	-80.1434	165521	18
4460243	4156404	Gainesville	FL	Florida	29.6516	-82.3248	124354	25
4460243	4158476	Hialeah	FL	Florida	25.8576	-80.2781	224669	1
4460243	4158928	Hollywood	FL	Florida	26.0112	-80.1495	140768	13
4460243	4160021	Jacksonville	FL	Florida	30.3322	-81.6556	821784	125
4460243	4164138	Miami	FL	Florida	25.7743	-80.1937	399457	127
4460243	4164601	Miramar	FL	Florida	25.9873	-80.2323	122041	1
4460243	4167147	Orlando	FL	Florida	28.5383	-81.3792	238300	151
4460243	4167499	Palm Bay	FL	Florida	28.0345	-80.5887	103190	2
4460243	4168139	Pembroke Pines	FL	Florida	26.0032	-80.2239	154750	1
4460243	4171563	St Petersburg	FL	Florida	27.7709	-82.6793	244769	11
4460243	4174715	Tallahassee	FL	Florida	30.4383	-84.2807	181376	14
4460243	4174757	Tampa	FL	Florida	27.9475	-82.4584	335709	63
4460243	4180386	Athens	GA	Georgia	33.9609	-83.3779	116714	27
4460243	4180439	Atlanta	GA	Georgia	33.749	-84.388	420003	742
4460243	4188985	Columbus	GA	Georgia	32.461	-84.9877	189885	16
4460243	4221552	Savannah	GA	Georgia	32.0835	-81.0998	136286	85
4460243	4250542	Springfield	IL	Illinois	39.8017	-89.6437	116250	7
4460243	4257227	Evansville	IN	Indiana	37.9748	-87.5558	117429	5
4460243	4259418	Indianapolis	IN	Indiana	39.7684	-86.158	829718	17
4460243	4273837	Kansas City	KS	Kansas	39.1142	-94.6275	145786	395
4460243	4276614	Olathe	KS	Kansas	38.8814	-94.8191	125872	1
4460243	4276873	Overland Park	KS	Kansas	38.9822	-94.6708	173372	3
4460243	4280539	Topeka	KS	Kansas	39.0483	-95.678	127473	1
4460243	4281730	Wichita	KS	Kansas	37.6922	-97.3375	382368	17
4460243	4297983	Lexington	KY	Kentucky	37.9887	-84.4777	225366	21
4460243	4299276	Louisville	KY	Kentucky	38.2542	-85.7594	243639	133
4460243	4315588	Baton Rouge	LA	Louisiana	30.4508	-91.1545	229493	10
4460243	4330145	Lafayette	LA	Louisiana	30.2241	-92.0198	120623	21
4460243	4333177	Metairie	LA	Louisiana	29.9841	-90.1528	138481	1
4460243	4335045	New Orleans	LA	Louisiana	29.9547	-90.0751	343829	43
4460243	4341513	Shreveport	LA	Louisiana	32.5252	-93.7502	199311	9
4460243	4347778	Baltimore	MD	Maryland	39.2904	-76.6122	620961	63
4460243	4381982	Columbia	MO	Missouri	38.9517	-92.3341	108500	3
4460243	4393217	Kansas City	MO	Missouri	39.0997	-94.5786	459787	51
4460243	4407066	St Louis	MO	Missouri	38.6273	-90.1979	319294	31
4460243	4409896	Springfield	MO	Missouri	37.2153	-93.2982	159498	10
4460243	4431410	Jackson	MS	Mississippi	32.2988	-90.1848	173514	23
4460243	4459467	Cary	NC	North Carolina	35.7915	-78.7811	135234	42
4460243	4460243	Charlotte	NC	North Carolina	35.2271	-80.8431	731424	41681
4460243	4464368	Durham	NC	North Carolina	35.994	-78.8986	228330	479
4460243	4466033	Fayetteville	NC	North Carolina	35.0527	-78.8784	200564	75
4460243	4469146	Greensboro	NC	North Carolina	36.0726	-79.792	269666	261
4460243	4471025	High Point	NC	North Carolina	35.9557	-80.0053	104371	40
4460243	4487042	Raleigh	NC	North Carolina	35.7721	-78.6386	403892	965
4460243	4499379	Wilmington	NC	North Carolina	34.2257	-77.9447	106476	154
4460243	4499612	Winston Salem	NC	North Carolina	36.0999	-80.2442	229617	126
4460243	4508722	Cincinnati	OH	Ohio	39.162	-84.4569	296943	12
4460243	4509177	Columbus	OH	Ohio	39.9612	-82.9988	787033	101
4460243	4509884	Dayton	OH	Ohio	39.7589	-84.1916	141527	6
4460243	4543762	Norman	OK	Oklahoma	35.2226	-97.4395	110925	5
4460243	4544349	Oklahoma City	OK	Oklahoma	35.4676	-97.5164	579999	201
4460243	4553433	Tulsa	OK	Oklahoma	36.154	-95.9928	391906	25
4460243	4560349	Philadelphia	PA	Pennsylvania	39.9523	-75.1638	1526006	36
4460243	4574324	Charleston	SC	South Carolina	32.7766	-79.9309	120083	414
4460243	4575352	Columbia	SC	South Carolina	34.0007	-81.0348	129272	375
4460243	4612862	Chattanooga	TN	Tennessee	35.0456	-85.3097	167674	21
4460243	4613868	Clarksville	TN	Tennessee	36.5298	-87.3595	132929	1
4460243	4634946	Knoxville	TN	Tennessee	35.9606	-83.9207	178874	77
4460243	4641239	Memphis	TN	Tennessee	35.1495	-90.049	646889	33
4460243	4644312	Murfreesboro	TN	Tennessee	35.8456	-86.3903	108755	6
4460243	4644585	Nashville	TN	Tennessee	36.1659	-86.7844	530852	109
4460243	4669635	Abilene	TX	Texas	32.4487	-99.7331	117063	3
4460243	4671240	Arlington	TX	Texas	32.7357	-97.1081	365438	21
4460243	4671654	Austin	TX	Texas	30.2672	-97.7431	790390	371
4460243	4672989	Beaumont	TX	Texas	30.0861	-94.1019	118296	5
4460243	4676740	Brownsville	TX	Texas	25.9018	-97.4975	175023	2
4460243	4679195	Carrollton	TX	Texas	32.9537	-96.8903	119097	14
4460243	4683416	Corpus Christi	TX	Texas	27.8006	-97.3964	305215	7
4460243	4684888	Dallas	TX	Texas	32.7831	-96.8067	1197816	259
4460243	4685907	Denton	TX	Texas	33.2148	-97.1331	113383	2
4460243	4691930	Fort Worth	TX	Texas	32.7254	-97.3208	741206	15
4460243	4692559	Frisco	TX	Texas	33.1507	-96.8236	116989	8
4460243	4693003	Garland	TX	Texas	32.9126	-96.6389	226876	1
4460243	4694482	Grand Prairie	TX	Texas	32.746	-96.9978	175396	1
4460243	4699066	Houston	TX	Texas	29.7633	-95.3633	2099451	155
4460243	4703223	Killeen	TX	Texas	31.1171	-97.7278	127921	6
4460243	4705349	Laredo	TX	Texas	27.5064	-99.5075	236091	2
4460243	4709796	McAllen	TX	Texas	26.2034	-98.23	129877	2
4460243	4717782	Pasadena	TX	Texas	29.6911	-95.2091	149043	1
4460243	4719457	Plano	TX	Texas	33.0198	-96.6989	259841	7
4460243	4726206	San Antonio	TX	Texas	29.4241	-98.4936	1327407	40
4460243	4739526	Waco	TX	Texas	31.5493	-97.1467	124805	2
4460243	4741752	Wichita Falls	TX	Texas	33.9137	-98.4934	104553	2
4460243	4744091	Alexandria	VA	Virginia	38.8048	-77.0469	139966	20
4460243	4744709	Arlington	VA	Virginia	38.881	-77.1043	207627	11
4460243	4752186	Chesapeake	VA	Virginia	36.819	-76.2749	222209	3
4460243	4762894	Hampton	VA	Virginia	37.0299	-76.3452	137436	8
4460243	4776024	Newport News	VA	Virginia	36.9788	-76.428	180719	5
4460243	4776222	Norfolk	VA	Virginia	36.8468	-76.2852	242803	21
4460243	4781708	Richmond	VA	Virginia	37.5538	-77.4603	204214	69
4460243	4791259	Virginia Beach	VA	Virginia	36.8529	-75.978	437994	61
4460243	4835797	Hartford	CT	Connecticut	41.7637	-72.6851	124775	20
4460243	4839366	New Haven	CT	Connecticut	41.3082	-72.9282	129779	6
4460243	4843564	Stamford	CT	Connecticut	41.0534	-73.5387	122643	26
4460243	4850751	Cedar Rapids	IA	Iowa	42.0083	-91.6441	126326	1
4460243	4853828	Des Moines	IA	Iowa	41.6005	-93.6091	203433	22
4460243	4883817	Aurora	IL	Illinois	41.7606	-88.3201	197899	4
4460243	4887398	Chicago	IL	Illinois	41.85	-87.65	2695598	105
4460243	4898015	Joliet	IL	Illinois	41.525	-88.0817	147433	1
4460243	4903279	Naperville	IL	Illinois	41.7859	-88.1473	141853	1
4460243	4905687	Peoria	IL	Illinois	40.6936	-89.589	115007	4
4460243	4907959	Rockford	IL	Illinois	42.2711	-89.094	152871	4
4460243	4920423	Fort Wayne	IN	Indiana	41.1306	-85.1289	253691	6
4460243	4926563	South Bend	IN	Indiana	41.6834	-86.25	101168	6
4460243	4930956	Boston	MA	Massachusetts	42.3584	-71.0598	617594	42
4460243	4931972	Cambridge	MA	Massachusetts	42.3751	-71.1056	105162	7
4460243	4951788	Springfield	MA	Massachusetts	42.1015	-72.5898	153060	8
4460243	4956184	Worcester	MA	Massachusetts	42.2626	-71.8023	181045	10
4460243	4984247	Ann Arbor	MI	Michigan	42.2776	-83.7409	113934	18
4460243	4990729	Detroit	MI	Michigan	42.3314	-83.0458	713777	40
4460243	4992982	Flint	MI	Michigan	43.0125	-83.6875	102434	5
4460243	4994358	Grand Rapids	MI	Michigan	42.9634	-85.6681	188040	8
4460243	4998830	Lansing	MI	Michigan	42.7325	-84.5555	114297	17
4460243	5037649	Minneapolis	MN	Minnesota	44.98	-93.2638	382578	103
4460243	5043473	Rochester	MN	Minnesota	44.0216	-92.4699	106769	3
4460243	5045360	St Paul	MN	Minnesota	44.9444	-93.0933	285068	5
4460243	5059163	Fargo	ND	North Dakota	46.8772	-96.7898	105549	5
4460243	5072006	Lincoln	NE	Nebraska	40.8	-96.667	258379	15
4460243	5074472	Omaha	NE	Nebraska	41.2586	-95.9378	408958	41
4460243	5089178	Manchester	NH	New Hampshire	42.9956	-71.4548	109565	7
4460243	5097529	Edison	NJ	New Jersey	40.5187	-74.4121	102548	2
4460243	5097598	Elizabeth	NJ	New Jersey	40.664	-74.2107	124969	1
4460243	5099836	Jersey City	NJ	New Jersey	40.7282	-74.0776	247597	10
4460243	5101798	Newark	NJ	New Jersey	40.7357	-74.1724	277140	34
4460243	5102466	Paterson	NJ	New Jersey	40.9168	-74.1718	146199	1
4460243	5110302	Brooklyn	NY	New York	40.6501	-73.9496	2300664	57
4460243	5110629	Buffalo	NY	New York	42.8865	-78.8784	261310	52
4460243	5115985	East New York	NY	New York	40.6668	-73.8824	173198	22
4460243	5122520	Jamaica	NY	New York	40.6915	-73.8057	216866	18
4460243	5125771	Manhattan	NY	New York	40.7834	-73.9662	1487536	30
4460243	5128581	New York City	NY	New York	40.7143	-74.006	8175133	751
4460243	5134086	Rochester	NY	New York	43.1548	-77.6156	210565	26
4460243	5139568	Staten Island	NY	New York	40.5623	-74.1399	468730	3
4460243	5140405	Syracuse	NY	New York	43.0481	-76.1474	145170	23
4460243	5145215	Yonkers	NY	New York	40.9312	-73.8988	195976	2
4460243	5145476	Akron	OH	Ohio	41.0814	-81.519	199110	18
4460243	5150529	Cleveland	OH	Ohio	41.4995	-81.6954	396815	48
4460243	5174035	Toledo	OH	Ohio	41.6639	-83.5552	287208	13
4460243	5178127	Allentown	PA	Pennsylvania	40.6084	-75.4902	118032	3
4460243	5188843	Erie	PA	Pennsylvania	42.1292	-80.0851	101786	13
4460243	5206379	Pittsburgh	PA	Pennsylvania	40.4406	-79.9959	305704	19
4460243	5224151	Providence	RI	Rhode Island	41.824	-71.4128	178042	11
4460243	5231851	Sioux Falls	SD	South Dakota	43.55	-96.7003	153888	4
4460243	5254962	Green Bay	WI	Wisconsin	44.5192	-88.0198	104057	11
4460243	5261457	Madison	WI	Wisconsin	43.0731	-89.4012	233209	14
4460243	5263045	Milwaukee	WI	Wisconsin	43.0389	-87.9065	594833	19
4460243	5282804	Bridgeport	CT	Connecticut	41.167	-73.2048	144229	5
4460243	5289282	Chandler	AZ	Arizona	33.3062	-111.841	236123	1
4460243	5295903	Gilbert	AZ	Arizona	33.3528	-111.789	208453	2
4460243	5295985	Glendale	AZ	Arizona	33.5387	-112.186	226721	5
4460243	5304391	Mesa	AZ	Arizona	33.4223	-111.823	439041	5
4460243	5308480	Peoria	AZ	Arizona	33.5806	-112.237	154065	1
4460243	5308655	Phoenix	AZ	Arizona	33.4484	-112.074	1445632	90
4460243	5313457	Scottsdale	AZ	Arizona	33.5092	-111.899	217385	10
4460243	5316428	Surprise	AZ	Arizona	33.6306	-112.333	117517	4
4460243	5317058	Tempe	AZ	Arizona	33.4148	-111.909	161719	69
4460243	5318313	Tucson	AZ	Arizona	32.2217	-110.926	520116	21
4460243	5323810	Anaheim	CA	California	33.8353	-117.914	336265	16
4460243	5324200	Antioch	CA	California	38.0049	-121.806	102372	4
4460243	5325738	Bakersfield	CA	California	35.3733	-119.019	347483	15
4460243	5327684	Berkeley	CA	California	37.8716	-122.273	112580	6
4460243	5331835	Burbank	CA	California	34.1808	-118.309	103340	2
4460243	5334223	Carlsbad	CA	California	33.1581	-117.351	105328	4
4460243	5336899	Chula Vista	CA	California	32.64	-117.084	243916	3
4460243	5339111	Concord	CA	California	37.978	-122.031	122067	1
4460243	5339631	Corona	CA	California	33.8753	-117.566	152374	5
4460243	5339840	Costa Mesa	CA	California	33.6411	-117.919	109960	1
4460243	5343858	Downey	CA	California	33.94	-118.133	111772	4
4460243	5346827	Escondido	CA	California	33.1192	-117.086	143911	1
4460243	5347335	Fairfield	CA	California	38.2494	-122.04	105321	1
4460243	5349755	Fontana	CA	California	34.0922	-117.435	196069	2
4460243	5350734	Fremont	CA	California	37.5483	-121.989	214089	4
4460243	5350937	Fresno	CA	California	36.7477	-119.772	494665	12
4460243	5351247	Fullerton	CA	California	33.8703	-117.925	135161	7
4460243	5352423	Glendale	CA	California	34.1425	-118.255	191719	3
4460243	5357527	Hollywood	CA	California	34.0983	-118.327	167664	16
4460243	5358705	Huntington Beach	CA	California	33.6603	-117.999	189992	4
4460243	5359488	Inglewood	CA	California	33.9617	-118.353	109673	4
4460243	5364940	Lancaster	CA	California	34.698	-118.137	156633	1
4460243	5367929	Long Beach	CA	California	33.767	-118.189	462257	13
4460243	5368361	Los Angeles	CA	California	34.0522	-118.244	3792621	83
4460243	5373900	Modesto	CA	California	37.6391	-120.997	201165	2
4460243	5378538	Oakland	CA	California	37.8044	-122.271	390724	19
4460243	5378771	Oceanside	CA	California	33.1959	-117.379	167086	2
4460243	5379439	Ontario	CA	California	34.0633	-117.651	163924	6
4460243	5379513	Orange	CA	California	33.7878	-117.853	136416	24
4460243	5380184	Oxnard	CA	California	34.1975	-119.177	197899	1
4460243	5380698	Palmdale	CA	California	34.5794	-118.116	152750	3
4460243	5381396	Pasadena	CA	California	34.1478	-118.145	137122	9
4460243	5384170	Pomona	CA	California	34.0553	-117.752	149058	1
4460243	5387428	Richmond	CA	California	37.9358	-122.348	103701	2
4460243	5387877	Riverside	CA	California	33.9534	-117.396	303871	4
4460243	5389489	Sacramento	CA	California	38.5816	-121.494	466488	18
4460243	5391295	Salinas	CA	California	36.6777	-121.656	150441	1
4460243	5391710	San Bernardino	CA	California	34.1083	-117.29	209924	17
4460243	5391811	San Diego	CA	California	32.7153	-117.157	1307402	26
4460243	5391959	San Francisco	CA	California	37.7749	-122.419	805235	141
4460243	5392171	San Jose	CA	California	37.3394	-121.895	945942	8
4460243	5392900	Santa Ana	CA	California	33.7456	-117.868	324528	8
4460243	5393015	Santa Clara	CA	California	37.3541	-121.955	116468	3
4460243	5393049	Santa Clarita	CA	California	34.3917	-118.543	176320	2
4460243	5393287	Santa Rosa	CA	California	38.4405	-122.714	167815	3
4460243	5396003	Simi Valley	CA	California	34.2695	-118.781	124237	2
4460243	5399020	Stockton	CA	California	37.9577	-121.291	291707	3
4460243	5400075	Sunnyvale	CA	California	37.3688	-122.036	140081	1
4460243	5401395	Temecula	CA	California	33.4936	-117.148	100097	4
4460243	5404794	Universal City	CA	California	34.1389	-118.353	105000	1
4460243	5405380	Vallejo	CA	California	38.1041	-122.257	115942	1
4460243	5405693	Van Nuys	CA	California	34.1867	-118.449	136443	1
4460243	5412199	Arvada	CO	Colorado	39.8028	-105.087	106433	1
4460243	5412347	Aurora	CO	Colorado	39.7294	-104.832	325078	12
4460243	5416541	Centennial	CO	Colorado	39.5792	-104.877	100377	11
4460243	5417598	Colorado Springs	CO	Colorado	38.8339	-104.821	416427	25
4460243	5419384	Denver	CO	Colorado	39.7392	-104.985	600158	99
4460243	5435464	Pueblo	CO	Colorado	38.2545	-104.609	106595	1
4460243	5441492	Thornton	CO	Colorado	39.868	-104.972	118772	2
4460243	5454711	Albuquerque	NM	New Mexico	35.0845	-106.651	545852	12
4460243	5505411	Henderson	NV	Nevada	36.0397	-114.982	257729	2
4460243	5506956	Las Vegas	NV	Nevada	36.175	-115.137	583756	31
4460243	5511077	Reno	NV	Nevada	39.5296	-119.814	225221	9
4460243	5516233	Amarillo	TX	Texas	35.222	-101.831	190695	4
4460243	5520993	El Paso	TX	Texas	31.7587	-106.487	649121	10
4460243	5525577	Lubbock	TX	Texas	33.5779	-101.855	229573	11
4460243	5526337	Midland	TX	Texas	31.9974	-102.078	111147	2
4460243	5577147	Fort Collins	CO	Colorado	40.5853	-105.084	143986	1
4460243	5586437	Boise	ID	Idaho	43.6135	-116.203	145987	11
4460243	5640350	Billings	MT	Montana	45.7833	-108.501	104170	2
4460243	5725846	Eugene	OR	Oregon	44.0521	-123.087	156185	4
4460243	5746545	Portland	OR	Oregon	45.5234	-122.676	583776	127
4460243	5750162	Salem	OR	Oregon	44.9429	-123.035	154637	2
4460243	5780026	Provo	UT	Utah	40.2338	-111.659	112488	4
4460243	5780993	Salt Lake City	UT	Utah	40.7608	-111.891	186440	19
4460243	5784549	West Jordan	UT	Utah	40.6097	-111.939	103712	1
4460243	5786882	Bellevue	WA	Washington	47.6104	-122.201	122363	3
4460243	5793933	Everett	WA	Washington	47.979	-122.202	103019	4
4460243	5809844	Seattle	WA	Washington	47.6062	-122.332	608660	86
4460243	5811696	Spokane	WA	Washington	47.6597	-117.429	208916	10
4460243	5812944	Tacoma	WA	Washington	47.2529	-122.444	198397	7
4460243	5814616	Vancouver	WA	Washington	45.6387	-122.661	161791	2
4460243	5856195	Honolulu	HI	Hawaii	21.3069	-157.858	371657	13
4460243	5879400	Anchorage	AK	Alaska	61.2181	-149.9	291826	27
4460243	5913490	Calgary	CA	Canada	51.0501	-114.085	1019942	3
4460243	5946768	Edmonton	CA	Canada	53.5501	-113.469	712391	4
4460243	5969782	Hamilton	CA	Canada	43.2501	-79.8496	519949	3
4460243	6075357	Mississauga	CA	Canada	43.5789	-79.6583	668549	1
4460243	6077243	Montreal	CA	Canada	45.5088	-73.5878	3268513	5
4460243	6094817	Ottawa	CA	Canada	45.4112	-75.6981	812129	4
4460243	6167865	Toronto	CA	Canada	43.7001	-79.4163	4612191	53
4460243	6173331	Vancouver	CA	Canada	49.2497	-123.119	1837969	17
4460243	6183235	Winnipeg	CA	Canada	49.8844	-97.147	632063	1
4460243	6325494	Quebec	CA	Canada	46.8123	-71.2145	528595	9
4460243	8555918	Sendai	JP	Japan	38.2576	140.867	1063103	1
