# Supplementary material for: Do Global Cities Enable Global Views? Using Twitter to Quantify the Level of Geographical Awareness of U.S. Cities
Source: PLoS One. 2015 Jul 13;10(7):e0132464. doi: 10.1371/journal.pone.0132464 (PMC4500559; doi:10.1371/journal.pone.0132464)
Supplement: S11 Table — Column A is a list of US city names mentioned by Twitter users living in Houston. Column B represents state code where the respective city in column A belongs. Column C represents state name where the respective city in column A belongs. Column D and E represent coordinate of each city. F column shows the population in each city. G column represents the number of tweets mentioned each city. (XLSX) [file pone.0132464.s011.xlsx]

## Sheet: Houston
CityName	CountryCode or StateCode	CountryName or StateName	CityLat	CityLon	Population	tweets
Mogadishu	SO	Somalia	2.03711	45.3438	2587183	14
Sanaa	YE	Yemen	15.3547	44.2067	1937451	10
Benghazi	LY	Libya	32.1177	20.1293	650629	48
Kirkuk	IQ	Iraq	35.4681	44.3922	601433	1
Erbil	IQ	Iraq	36.1926	44.0106	932800	11
Baghdad	IQ	Iraq	33.3406	44.4009	5672513	43
Mosul	IQ	Iraq	36.335	43.1189	1739800	4
Mecca	SA	Saudi Arabia	21.4267	39.8261	1323624	2
Jeddah	SA	Saudi Arabia	21.5169	39.2192	2867446	4
Riyadh	SA	Saudi Arabia	24.6877	46.7219	4205961	5
Medina	SA	Saudi Arabia	24.4686	39.6142	1300000	4
Tehran	IR	Iran	35.6944	51.4215	7153309	53
Kerman	IR	Iran	30.2832	57.0788	577514	2
Arak	IR	Iran	34.0917	49.6892	503647	4
Dar es Salaam	TZ	Tanzania	-6.82349	39.2695	2698652	1
Ashgabat	TM	Turkmenistan	37.95	58.3833	727700	1
Homs	SY	Syria	34.7268	36.7234	775404	50
Aleppo	SY	Syria	36.2012	37.1612	1602264	27
Damascus	SY	Syria	33.5102	36.2913	1569394	28
Nairobi	KE	Kenya	-1.28333	36.8167	2750547	25
Mombasa	KE	Kenya	-4.05466	39.6636	799668	10
Djibouti	DJ	Djibouti	11.589	43.145	623891	20
Kampala	UG	Uganda	0.31628	32.5822	1353189	11
Amman	JO	Jordan	31.9552	35.945	1275857	11
Athens	GR	Greece	37.9795	23.7162	729137	39
Beirut	LB	Lebanon	33.8889	35.4944	1916100	37
Jerusalem	IL	Israel	31.769	35.2163	801000	93
Muscat	OM	Oman	23.6139	58.5922	797000	11
Dubai	AE	Arab Emirates	25.2582	55.3047	1137347	6
Sharjah	AE	Arab Emirates	25.3374	55.4121	543733	1
Abu Dhabi	AE	Arab Emirates	24.4667	54.3667	603492	3
Izmir	TR	Turkey	38.4127	27.1384	2500603	2
Antalya	TR	Turkey	36.9081	30.6956	758188	2
Ankara	TR	Turkey	39.9199	32.8543	3517182	19
Adana	TR	Turkey	37.0017	35.3289	1248988	1
Asmara	ER	Eritrea	15.338	38.9318	563930	2
Addis Ababa	ET	Ethiopia	9.02497	38.7469	2757729	4
Cairo	EG	Egypt	30.0626	31.2497	7734614	93
Alexandria	EG	Egypt	31.2156	29.9553	3811516	12
Khartoum	SD	Sudan	15.5518	32.5324	1974647	2
Aden	YE	Yemen	12.7794	45.0367	550602	1
Riga	LV	Latvia	56.946	24.1059	742572	4
Volgograd	RU	Russia	48.7194	44.5018	1011417	37
St Petersburg	RU	Russia	59.9386	30.3141	5028000	12
Samara	RU	Russia	53.2001	50.15	1134730	1
Perm	RU	Russia	58.0174	56.2855	982419	1
Orenburg	RU	Russia	51.7727	55.0988	550204	1
Moscow	RU	Russia	55.7522	37.6156	10381222	93
Baku	AZ	Azerbaijan	40.3777	49.892	1116513	6
Vilnius	LT	Lithuania	54.6892	25.2798	542366	2
Yerevan	AM	Armenia	40.1811	44.5136	1093485	2
Minsk	BY	Belarus	53.9	27.5667	1742124	1
Helsinki	FI	Finland	60.1695	24.9354	558457	8
Bucharest	RO	Romania	44.4323	26.1063	1877155	6
Odessa	UA	Ukraine	46.4775	30.7326	1001558	2
Lviv	UA	Ukraine	49.8383	24.0232	717803	1
Kiev	UA	Ukraine	50.4547	30.5238	2797553	349
Kharkiv	UA	Ukraine	49.9808	36.2527	1430885	1
Donetsk	UA	Ukraine	48.023	37.8022	1024700	1
Dnipropetrovsk	UA	Ukraine	48.45	34.9833	1032822	1
Sofia	BG	Bulgaria	42.6975	23.3242	1152556	8
Istanbul	TR	Turkey	41.0138	28.9497	11174257	41
Warsaw	PL	Poland	52.2298	21.0118	1702139	5
Pristina	XK	Kosovo	42.6727	21.1669	550000	1
Belgrade	RS	Serbia	44.804	20.4651	1273651	3
Harare	ZW	Zimbabwe	-17.8277	31.0534	1542813	1
Lubumbashi	CD	Congo	-11.6609	27.4794	1373770	1
Blantyre	MW	Malawi	-15.785	35.0085	584877	1
Soweto	ZA	South Africa	-26.2678	27.8585	1695047	5
Pretoria	ZA	South Africa	-25.7449	28.1878	1619438	9
Port Elizabeth	ZA	South Africa	-33.918	25.5701	967677	2
Johannesburg	ZA	South Africa	-26.2023	28.0436	2026469	30
Durban	ZA	South Africa	-29.8579	31.0292	3120282	5
Maputo	MZ	Mozambique	-25.9655	32.5832	1191613	1
Beira	MZ	Mozambique	-19.8436	34.8389	530604	2
Antananarivo	MG	Madagascar	-18.9137	47.5361	1391433	1
Kabul	AF	Afghanistan	34.5281	69.1723	3043532	30
Rawalpindi	PK	Pakistan	33.6007	73.0679	1743101	1
Quetta	PK	Pakistan	30.199	67.0097	733675	1
Peshawar	PK	Pakistan	34.008	71.5785	1218773	4
Lahore	PK	Pakistan	31.5497	74.3436	6310888	10
Karachi	PK	Pakistan	24.9056	67.0822	11624219	9
Islamabad	PK	Pakistan	33.7215	73.0433	601600	10
Dhaka	BD	Bangladesh	23.7104	90.4074	10356500	3
Chittagong	BD	Bangladesh	22.3384	91.8317	3920222	1
Medan	ID	Indonesia	3.58333	98.6667	1750971	2
Colombo	LK	Sri Lanka	6.93194	79.8478	648034	1
Varanasi	IN	India	25.3167	83.0104	1164404	5
Thiruvananthapuram	IN	India	8.4855	76.9492	784153	1
Thane	IN	India	19.197	72.9636	1261517	3
Surat	IN	India	21.1959	72.8302	2894504	2
Srinagar	IN	India	34.0884	74.803	975857	2
Salem	IN	India	11.6512	78.1587	778396	1
Raipur	IN	India	21.2333	81.6333	679995	2
Pune	IN	India	18.5196	73.8553	2935744	8
Mysore	IN	India	12.2979	76.6393	868313	1
Meerut	IN	India	28.9715	77.7193	1223184	5
Chennai	IN	India	13.0878	80.2785	4328063	8
Ludhiana	IN	India	30.9002	75.8523	1545368	1
Kota	IN	India	25.1825	75.8391	763088	1
Jodhpur	IN	India	26.2684	73.0059	921476	1
Jaipur	IN	India	26.9196	75.7878	2711758	1
Hyderabad	IN	India	17.3841	78.4564	3597816	6
Guntur	IN	India	16.2997	80.4573	530577	1
Delhi	IN	India	28.6538	77.229	10927986	129
Dehradun	IN	India	30.3244	78.0339	522081	1
Cuttack	IN	India	20.465	85.8793	580000	1
Coimbatore	IN	India	11.0056	76.9661	959823	2
Cochin	IN	India	9.93988	76.2602	604696	2
Kolkata	IN	India	22.5626	88.363	4631392	6
Mumbai	IN	India	19.0728	72.8826	12691836	47
Bhopal	IN	India	23.2547	77.4029	1599914	2
Bangalore	IN	India	12.9719	77.5937	5104047	8
Amritsar	IN	India	31.6366	74.8748	1092450	1
Agra	IN	India	27.1833	78.0167	1430055	3
Kathmandu	NP	Nepal	27.7017	85.3206	1442271	2
Omsk	RU	Russia	54.9924	73.3686	1129281	1
Novosibirsk	RU	Russia	55.0415	82.9346	1419007	1
Novokuznetsk	RU	Russia	53.7557	87.1099	539616	1
Barnaul	RU	Russia	53.3606	83.7636	599579	2
Almaty	KZ	Kazakhstan	43.2565	76.9285	2000900	2
Bishkek	KG	Kyrgyzstan	42.87	74.59	900000	4
Ho Chi Minh City	VN	Vietnam	10.823	106.63	3467331	10
Hanoi	VN	Vietnam	21.0245	105.841	1431270	11
Da Nang	VN	Vietnam	16.0678	108.221	752493	1
Bangkok	TH	Thailand	13.754	100.501	5104476	60
Yogyakarta	ID	Indonesia	-7.78278	110.361	636660	1
Tangerang	ID	Indonesia	-6.17806	106.63	1372124	1
Surabaya	ID	Indonesia	-7.24917	112.751	2374658	3
Jakarta	ID	Indonesia	-6.21462	106.845	8540121	10
Taipei	TW	Taiwan	25.0478	121.532	7871900	16
Taguig	PH	Philippines	14.5243	121.079	644473	10
Quezon City	PH	Philippines	14.6488	121.051	2761720	1
Manila	PH	Philippines	14.6042	120.982	10444527	39
Davao	PH	Philippines	7.07306	125.613	1212504	9
Cebu City	PH	Philippines	10.3167	123.891	798634	3
Antipolo	PH	Philippines	14.5864	121.175	549543	8
Kuala Lumpur	MY	Malaysia	3.1412	101.687	1453975	5
Zhengzhou	CN	China	34.7578	113.649	2014125	1
Xinyang	CN	China	32.1228	114.066	1590668	1
Xingtai	CN	China	37.0631	114.494	611739	1
Xian	CN	China	34.2583	108.929	3225812	2
Xiamen	CN	China	24.4798	118.082	578337	1
Wuhan	CN	China	30.5833	114.267	4184206	1
Tianjin	CN	China	39.1422	117.177	3766207	1
Shenzhen	CN	China	22.5455	114.068	3000000	9
Shanghai	CN	China	31.2222	121.458	14608512	99
Jieyang	CN	China	23.5289	116.364	1001985	1
Qingdao	CN	China	36.0986	120.372	1642245	4
Nanjing	CN	China	32.0617	118.778	3087010	9
Jinan	CN	China	36.6683	116.997	2069266	1
Hengyang	CN	China	26.8881	112.615	759602	1
Hangzhou	CN	China	30.2936	120.161	1878129	6
Guilin	CN	China	25.2819	110.286	649352	1
Guangzhou	CN	China	23.1167	113.25	3152825	3
Fuzhou	CN	China	26.0614	119.306	1179720	1
Foshan	CN	China	23.0268	113.131	627348	5
Dalian	CN	China	38.9122	121.602	2035307	3
Chongqing	CN	China	29.5628	106.553	3967028	3
Chengdu	CN	China	30.6667	104.067	3950437	3
Changsha	CN	China	28.1987	112.971	2073938	2
Beijing	CN	China	39.9075	116.397	7480601	324
Hong Kong	HK	Hong Kong	22.2855	114.158	7012738	531
Phnom Penh	KH	Cambodia	11.5625	104.916	1573544	3
Daegu	KR	Korea	35.8703	128.591	2566540	2
Seoul	KR	Korea	37.5683	126.978	10349312	79
Incheon	KR	Korea	37.4536	126.732	2628000	2
Yokohama	JP	Japan	35.4478	139.643	3574443	3
Tokyo	JP	Japan	35.6895	139.692	8336599	213
Osaka	JP	Japan	34.6937	135.502	2592413	14
Nagoya	JP	Japan	35.1815	136.906	2191279	5
Kyoto	JP	Japan	35.0211	135.754	1459640	9
Kobe	JP	Japan	34.6913	135.183	1528478	5
Kawasaki	JP	Japan	35.5206	139.717	1306785	2
Hiroshima	JP	Japan	34.3963	132.459	1143841	1
Pyongyang	KP	Korea	39.0339	125.754	3222000	25
Singapore	SG	Singapore	1.28967	103.85	3547809	586
Vladivostok	RU	Russia	43.1056	131.874	587022	1
Irkutsk	RU	Russia	52.2978	104.296	586695	1
Zhangjiakou	CN	China	40.81	114.879	692602	1
Harbin	CN	China	45.75	126.65	3229883	8
Baotou	CN	China	40.6522	109.822	1301768	1
Perth	AU	Australia	-31.9522	115.861	1896548	41
Adelaide	AU	Australia	-34.9287	138.599	1225235	26
Chiba	JP	Japan	35.6047	140.123	919729	2
Sapporo	JP	Japan	43.0642	141.347	1883027	4
Sydney	AU	Australia	-33.8679	151.207	4627345	106
Melbourne	AU	Australia	-37.814	144.963	4246375	44
Gold Coast	AU	Australia	-28.0003	153.431	591473	2
Brisbane	AU	Australia	-27.4679	153.028	2189878	77
Tripoli	LY	Libya	32.8752	13.1875	1150989	13
Yaounde	CM	Cameroon	3.86667	11.5167	1299369	2
Douala	CM	Cameroon	4.04827	9.70428	1338082	2
Luanda	AO	Angola	-8.83682	13.2343	2776168	5
Dakar	SN	Senegal	14.6937	-17.4441	2476400	2
Brazzaville	CG	Congo	-4.26613	15.2832	1284609	3
Lisbon	PT	Portugal	38.7167	-9.13333	517802	7
Abidjan	CI	Ivory Coast	5.30966	-4.01266	3677115	2
Kumasi	GH	Ghana	6.68848	-1.62443	1468609	1
Accra	GH	Ghana	5.55602	-0.1969	1963264	11
Kinshasa	CD	Congo	-4.32142	15.3081	7785965	2
Warri	NG	Nigeria	5.51667	5.75	536023	1
Sokoto	NG	Nigeria	13.0609	5.23902	563861	3
Port Harcourt	NG	Nigeria	4.77742	7.0134	1148665	4
Maiduguri	NG	Nigeria	11.8464	13.1603	1112449	4
Lagos	NG	Nigeria	6.45306	3.39583	9000000	50
Kano	NG	Nigeria	12.0001	8.51672	3626068	6
Jos	NG	Nigeria	9.91667	8.9	816824	2
Abuja	NG	Nigeria	9.06853	7.48375	590400	16
Abeokuta	NG	Nigeria	7.15	3.35	593100	1
Aba	NG	Nigeria	5.10658	7.36667	897560	2
Nouakchott	MR	Mauritania	18.0858	-15.9785	661400	2
Bangui	CF	Central African Republic	4.36122	18.555	542393	19
Cotonou	BJ	Benin	6.36536	2.41833	690584	2
Freetown	SL	Sierra Leone	8.484	-13.2299	802639	1
Conakry	GN	Guinea	9.53795	-13.6773	1767200	2
Niamey	NE	Niger	13.5137	2.1098	774235	2
Bamako	ML	Mali	12.65	-8	1297281	3
Tunis	TN	Tunisia	36.819	10.1658	693210	3
Algiers	DZ	Algeria	36.7525	3.04197	1977663	4
Valencia	ES	Spain	39.4697	-0.37739	814208	3
Sevilla	ES	Spain	37.3824	-5.97613	703206	1
Malaga	ES	Spain	36.7202	-4.42034	568305	4
Palermo	IT	Italy	38.1158	13.3598	672175	3
Marrakesh	MA	Morocco	31.6342	-7.99994	839296	1
Casablanca	MA	Morocco	33.5883	-7.61138	3144909	3
Copenhagen	DK	Denmark	55.6759	12.5655	1153615	12
London	GB	United Kingdom	51.5085	-0.12574	7556900	35
Glasgow	GB	United Kingdom	55.8652	-4.25763	610268	2
Birmingham	GB	United Kingdom	52.4814	-1.89983	984333	2
Stockholm	SE	Sweden	59.3326	18.0649	1253309	15
Rotterdam	NL	Netherlands	51.9225	4.47917	598199	4
Amsterdam	NL	Netherlands	52.374	4.88969	741636	14
Vienna	AT	Austria	48.2085	16.3721	1691468	11
Brussels	BE	Belgium	50.8504	4.34878	1019022	9
Leipzig	DE	Germany	51.3396	12.3713	504971	3
Hamburg	DE	Germany	53.5753	10.0153	1739117	4
Essen	DE	Germany	51.4566	7.01228	593085	2
Dusseldorf	DE	Germany	51.2217	6.77616	573057	2
Duisburg	DE	Germany	51.4325	6.76516	504358	1
Dortmund	DE	Germany	51.5149	7.466	588462	3
Bremen	DE	Germany	53.0752	8.80777	546501	3
Berlin	DE	Germany	52.5244	13.4105	3426354	31
Dublin	IE	Ireland	53.3331	-6.24889	1024027	41
Paris	FR	France	48.8534	2.3488	2138551	159
Marseille	FR	France	43.297	5.38107	794811	2
Budapest	HU	Hungary	47.498	19.0399	1741041	16
Krakow	PL	Poland	50.0614	19.9366	755050	3
Zaragoza	ES	Spain	41.6561	-0.87734	674317	1
Madrid	ES	Spain	40.4165	-3.70256	3255944	68
Barcelona	ES	Spain	41.3888	2.15899	1621537	72
Oslo	NO	Norway	59.9127	10.7461	580000	18
Turin	IT	Italy	45.0705	7.68682	865263	2
Rome	IT	Italy	41.8947	12.4839	2563241	79
Napoli	IT	Italy	40.8333	14.25	959574	3
Milano	IT	Italy	45.4643	9.18951	1306661	3
Genova	IT	Italy	44.4063	8.93386	601951	1
Zagreb	HR	Croatia	45.8144	15.978	698966	2
Cape Town	ZA	South Africa	-33.9258	18.4232	3433441	21
Recife	BR	Brazil	-8.05389	-34.8811	1478098	4
Natal	BR	Brazil	-5.795	-35.2094	763043	2
Fortaleza	BR	Brazil	-3.71722	-38.5431	2400000	1
Quilmes	AR	Argentina	-34.7242	-58.2527	518788	2
Buenos Aires	AR	Argentina	-34.6132	-58.3772	13076300	16
Asuncion	PY	Paraguay	-25.3007	-57.6359	1482200	2
Montevideo	UY	Uruguay	-34.9033	-56.1882	1270737	4
Sao Paulo	BR	Brazil	-23.5475	-46.6361	10021295	21
Salvador	BR	Brazil	-12.9711	-38.5108	2711840	4
Rio de Janeiro	BR	Brazil	-22.9028	-43.2075	6023699	36
Curitiba	BR	Brazil	-25.4278	-49.2731	1718421	3
Campinas	BR	Brazil	-22.9056	-47.0608	1031554	1
Brasilia	BR	Brazil	-15.7797	-47.9297	2207718	3
Belo Horizonte	BR	Brazil	-19.9208	-43.9378	2373224	3
Kingston	JM	Jamaica	17.997	-76.7936	937700	10
Santo Domingo	DO	Dominican Republic	18.5001	-69.9886	2201941	1
Veracruz	MX	Mexico	19.1807	-96.134	568313	9
Merida	MX	Mexico	20.9767	-89.6206	717175	2
Mexico City	MX	Mexico	19.4285	-99.1277	12294193	442
Cancun	MX	Mexico	21.1743	-86.8466	542043	42
Havana	CU	Cuba	23.133	-82.383	2163824	19
San Salvador	SV	El Salvador	13.6894	-89.1872	525990	1
Guatemala City	GT	Guatemala	14.6407	-90.5133	994938	12
Tegucigalpa	HN	Honduras	14.0818	-87.2068	850848	1
Managua	NI	Nicaragua	12.1328	-86.2504	973087	2
Valencia	VE	Venezuela	10.162	-68.0077	1385083	2
Maracaibo	VE	Venezuela	10.6317	-71.6406	2225000	1
Caracas	VE	Venezuela	10.488	-66.8792	3000000	32
Barquisimeto	VE	Venezuela	10.0739	-69.3228	809490	1
Quito	EC	Ecuador	-0.22985	-78.5249	1399814	9
Guayaquil	EC	Ecuador	-2.20584	-79.908	1952029	2
Manaus	BR	Brazil	-3.10194	-60.025	1598210	7
Medellin	CO	Colombia	6.25184	-75.5636	1999979	8
Cartagena	CO	Colombia	10.3997	-75.5144	952024	5
Cali	CO	Colombia	3.43722	-76.5225	2392877	7
Bucaramanga	CO	Colombia	7.12539	-73.1198	571820	1
Bogota	CO	Colombia	4.60971	-74.0817	7674366	18
Barranquilla	CO	Colombia	10.9685	-74.7813	1380425	1
Port au Prince	HT	Haiti	18.5392	-72.335	1234742	4
Rosario	AR	Argentina	-32.9468	-60.6393	1173533	3
Cordoba	AR	Argentina	-31.4135	-64.1811	1428214	2
Santiago	CL	Chile	-33.4569	-70.6483	4837295	7
La Paz	BO	Bolivia	-16.5	-68.15	812799	2
Cochabamba	BO	Bolivia	-17.3895	-66.1568	900414	2
Lima	PE	Peru	-12.0432	-77.0282	7737002	15
Arequipa	PE	Peru	-16.3989	-71.535	841130	2
Tijuana	MX	Mexico	32.5027	-117.004	1376457	9
San Luis Potosi	MX	Mexico	22.1499	-100.983	677704	3
Saltillo	MX	Mexico	25.4194	-101.001	621250	1
Morelia	MX	Mexico	19.7008	-101.184	592797	5
Monterrey	MX	Mexico	25.6751	-100.318	1122874	44
Leon	MX	Mexico	21.1213	-101.668	1114626	16
Hermosillo	MX	Mexico	29.0971	-110.957	595811	1
Guadalupe	MX	Mexico	25.6768	-100.256	724921	8
Guadalajara	MX	Mexico	20.6668	-103.392	1640589	15
Ciudad Juarez	MX	Mexico	31.7333	-106.483	1512354	1
Chihuahua	MX	Mexico	28.6353	-106.089	809232	7
Aguascalientes	MX	Mexico	21.8823	-102.283	658179	1
Birmingham	AL	Alabama	33.5207	-86.8025	212237	122
Huntsville	AL	Alabama	34.7304	-86.5861	180105	55
Mobile	AL	Alabama	30.6944	-88.0431	195111	82
Montgomery	AL	Alabama	32.3668	-86.3	205764	34
Little Rock	AR	Arkansas	34.7465	-92.2896	193524	88
Washington District of Columbia	DC	District of Columbia	38.8951	-77.0364	601723	483
Brandon	FL	Florida	27.9378	-82.2859	103483	2
Cape Coral	FL	Florida	26.5629	-81.9495	154305	26
Clearwater	FL	Florida	27.9659	-82.8001	107685	64
Coral Springs	FL	Florida	26.2712	-80.2706	121096	25
Fort Lauderdale	FL	Florida	26.1223	-80.1434	165521	26
Gainesville	FL	Florida	29.6516	-82.3248	124354	43
Hialeah	FL	Florida	25.8576	-80.2781	224669	26
Hollywood	FL	Florida	26.0112	-80.1495	140768	21
Jacksonville	FL	Florida	30.3322	-81.6556	821784	101
Miami	FL	Florida	25.7743	-80.1937	399457	325
Miami Gardens	FL	Florida	25.942	-80.2456	107167	2
Miramar	FL	Florida	25.9873	-80.2323	122041	3
Orlando	FL	Florida	28.5383	-81.3792	238300	195
Palm Bay	FL	Florida	28.0345	-80.5887	103190	4
Pembroke Pines	FL	Florida	26.0032	-80.2239	154750	18
Port St Lucie	FL	Florida	27.2939	-80.3503	164603	2
St Petersburg	FL	Florida	27.7709	-82.6793	244769	12
Tallahassee	FL	Florida	30.4383	-84.2807	181376	50
Tampa	FL	Florida	27.9475	-82.4584	335709	128
Athens	GA	Georgia	33.9609	-83.3779	116714	31
Atlanta	GA	Georgia	33.749	-84.388	420003	249
Columbus	GA	Georgia	32.461	-84.9877	189885	36
Savannah	GA	Georgia	32.0835	-81.0998	136286	60
Springfield	IL	Illinois	39.8017	-89.6437	116250	19
Evansville	IN	Indiana	37.9748	-87.5558	117429	21
Indianapolis	IN	Indiana	39.7684	-86.158	829718	41
Kansas City	KS	Kansas	39.1142	-94.6275	145786	1080
Olathe	KS	Kansas	38.8814	-94.8191	125872	6
Overland Park	KS	Kansas	38.9822	-94.6708	173372	123
Topeka	KS	Kansas	39.0483	-95.678	127473	19
Wichita	KS	Kansas	37.6922	-97.3375	382368	110
Lexington	KY	Kentucky	37.9887	-84.4777	225366	37
Lexington Fayette	KY	Kentucky	38.0498	-84.4585	295803	22
Louisville	KY	Kentucky	38.2542	-85.7594	243639	154
Baton Rouge	LA	Louisiana	30.4508	-91.1545	229493	108
Lafayette	LA	Louisiana	30.2241	-92.0198	120623	129
Metairie	LA	Louisiana	29.9841	-90.1528	138481	18
New Orleans	LA	Louisiana	29.9547	-90.0751	343829	224
Shreveport	LA	Louisiana	32.5252	-93.7502	199311	72
Baltimore	MD	Maryland	39.2904	-76.6122	620961	91
Columbia	MO	Missouri	38.9517	-92.3341	108500	18
Independence	MO	Missouri	39.0911	-94.4155	116830	19
Kansas City	MO	Missouri	39.0997	-94.5786	459787	127
St Louis	MO	Missouri	38.6273	-90.1979	319294	45
Springfield	MO	Missouri	37.2153	-93.2982	159498	30
Jackson	MS	Mississippi	32.2988	-90.1848	173514	96
Cary	NC	North Carolina	35.7915	-78.7811	135234	16
Charlotte	NC	North Carolina	35.2271	-80.8431	731424	163
Durham	NC	North Carolina	35.994	-78.8986	228330	24
Fayetteville	NC	North Carolina	35.0527	-78.8784	200564	44
Greensboro	NC	North Carolina	36.0726	-79.792	269666	23
High Point	NC	North Carolina	35.9557	-80.0053	104371	45
Raleigh	NC	North Carolina	35.7721	-78.6386	403892	104
Wilmington	NC	North Carolina	34.2257	-77.9447	106476	10
Winston Salem	NC	North Carolina	36.0999	-80.2442	229617	31
Cincinnati	OH	Ohio	39.162	-84.4569	296943	95
Columbus	OH	Ohio	39.9612	-82.9988	787033	158
Dayton	OH	Ohio	39.7589	-84.1916	141527	47
Norman	OK	Oklahoma	35.2226	-97.4395	110925	51
Oklahoma City	OK	Oklahoma	35.4676	-97.5164	579999	527
Tulsa	OK	Oklahoma	36.154	-95.9928	391906	277
Philadelphia	PA	Pennsylvania	39.9523	-75.1638	1526006	69
Charleston	SC	South Carolina	32.7766	-79.9309	120083	69
Columbia	SC	South Carolina	34.0007	-81.0348	129272	96
Chattanooga	TN	Tennessee	35.0456	-85.3097	167674	31
Clarksville	TN	Tennessee	36.5298	-87.3595	132929	18
East Chattanooga	TN	Tennessee	35.0653	-85.2491	154024	1
Knoxville	TN	Tennessee	35.9606	-83.9207	178874	57
Memphis	TN	Tennessee	35.1495	-90.049	646889	113
Murfreesboro	TN	Tennessee	35.8456	-86.3903	108755	7
Nashville	TN	Tennessee	36.1659	-86.7844	530852	130
Abilene	TX	Texas	32.4487	-99.7331	117063	66
Arlington	TX	Texas	32.7357	-97.1081	365438	128
Austin	TX	Texas	30.2672	-97.7431	790390	2754
Beaumont	TX	Texas	30.0861	-94.1019	118296	225
Brownsville	TX	Texas	25.9018	-97.4975	175023	51
Carrollton	TX	Texas	32.9537	-96.8903	119097	29
Corpus Christi	TX	Texas	27.8006	-97.3964	305215	220
Dallas	TX	Texas	32.7831	-96.8067	1197816	3617
Denton	TX	Texas	33.2148	-97.1331	113383	89
Fort Worth	TX	Texas	32.7254	-97.3208	741206	287
Frisco	TX	Texas	33.1507	-96.8236	116989	82
Garland	TX	Texas	32.9126	-96.6389	226876	43
Grand Prairie	TX	Texas	32.746	-96.9978	175396	60
Houston	TX	Texas	29.7633	-95.3633	2099451	110706
Killeen	TX	Texas	31.1171	-97.7278	127921	36
Laredo	TX	Texas	27.5064	-99.5075	236091	66
McAllen	TX	Texas	26.2034	-98.23	129877	54
McKinney	TX	Texas	33.1976	-96.6153	131117	69
Mesquite	TX	Texas	32.7668	-96.5992	139824	74
Pasadena	TX	Texas	29.6911	-95.2091	149043	1984
Plano	TX	Texas	33.0198	-96.6989	259841	321
San Antonio	TX	Texas	29.4241	-98.4936	1327407	1010
Waco	TX	Texas	31.5493	-97.1467	124805	159
Wichita Falls	TX	Texas	33.9137	-98.4934	104553	30
Alexandria	VA	Virginia	38.8048	-77.0469	139966	31
Arlington	VA	Virginia	38.881	-77.1043	207627	28
Chesapeake	VA	Virginia	36.819	-76.2749	222209	19
Hampton	VA	Virginia	37.0299	-76.3452	137436	21
Newport News	VA	Virginia	36.9788	-76.428	180719	21
Norfolk	VA	Virginia	36.8468	-76.2852	242803	34
Richmond	VA	Virginia	37.5538	-77.4603	204214	88
Virginia Beach	VA	Virginia	36.8529	-75.978	437994	72
Hartford	CT	Connecticut	41.7637	-72.6851	124775	34
New Haven	CT	Connecticut	41.3082	-72.9282	129779	37
Stamford	CT	Connecticut	41.0534	-73.5387	122643	26
Waterbury	CT	Connecticut	41.5582	-73.0515	110366	22
Cedar Rapids	IA	Iowa	42.0083	-91.6441	126326	39
Des Moines	IA	Iowa	41.6005	-93.6091	203433	46
Aurora	IL	Illinois	41.7606	-88.3201	197899	13
Chicago	IL	Illinois	41.85	-87.65	2695598	303
Elgin	IL	Illinois	42.0373	-88.2812	108188	18
Joliet	IL	Illinois	41.525	-88.0817	147433	18
Naperville	IL	Illinois	41.7859	-88.1473	141853	49
Peoria	IL	Illinois	40.6936	-89.589	115007	78
Rockford	IL	Illinois	42.2711	-89.094	152871	113
Fort Wayne	IN	Indiana	41.1306	-85.1289	253691	34
South Bend	IN	Indiana	41.6834	-86.25	101168	37
Boston	MA	Massachusetts	42.3584	-71.0598	617594	92
Cambridge	MA	Massachusetts	42.3751	-71.1056	105162	27
Lowell	MA	Massachusetts	42.6334	-71.3162	106519	60
Springfield	MA	Massachusetts	42.1015	-72.5898	153060	19
Worcester	MA	Massachusetts	42.2626	-71.8023	181045	19
Ann Arbor	MI	Michigan	42.2776	-83.7409	113934	87
Detroit	MI	Michigan	42.3314	-83.0458	713777	152
Flint	MI	Michigan	43.0125	-83.6875	102434	34
Grand Rapids	MI	Michigan	42.9634	-85.6681	188040	33
Lansing	MI	Michigan	42.7325	-84.5555	114297	33
Sterling Heights	MI	Michigan	42.5803	-83.0302	129699	13
Warren	MI	Michigan	42.4775	-83.0277	134056	13
Minneapolis	MN	Minnesota	44.98	-93.2638	382578	92
Rochester	MN	Minnesota	44.0216	-92.4699	106769	13
St Paul	MN	Minnesota	44.9444	-93.0933	285068	33
Fargo	ND	North Dakota	46.8772	-96.7898	105549	18
Lincoln	NE	Nebraska	40.8	-96.667	258379	42
Omaha	NE	Nebraska	41.2586	-95.9378	408958	69
Manchester	NH	New Hampshire	42.9956	-71.4548	109565	24
Edison	NJ	New Jersey	40.5187	-74.4121	102548	5
Elizabeth	NJ	New Jersey	40.664	-74.2107	124969	23
Jersey City	NJ	New Jersey	40.7282	-74.0776	247597	16
Newark	NJ	New Jersey	40.7357	-74.1724	277140	73
Paterson	NJ	New Jersey	40.9168	-74.1718	146199	19
Brooklyn	NY	New York	40.6501	-73.9496	2300664	135
Buffalo	NY	New York	42.8865	-78.8784	261310	63
East New York	NY	New York	40.6668	-73.8824	173198	53
Jamaica	NY	New York	40.6915	-73.8057	216866	3
Manhattan	NY	New York	40.7834	-73.9662	1487536	90
New York City	NY	New York	40.7143	-74.006	8175133	1920
Rochester	NY	New York	43.1548	-77.6156	210565	38
Staten Island	NY	New York	40.5623	-74.1399	468730	7
Syracuse	NY	New York	43.0481	-76.1474	145170	35
Yonkers	NY	New York	40.9312	-73.8988	195976	29
Akron	OH	Ohio	41.0814	-81.519	199110	45
Cleveland	OH	Ohio	41.4995	-81.6954	396815	139
Toledo	OH	Ohio	41.6639	-83.5552	287208	49
Allentown	PA	Pennsylvania	40.6084	-75.4902	118032	26
Erie	PA	Pennsylvania	42.1292	-80.0851	101786	34
Pittsburgh	PA	Pennsylvania	40.4406	-79.9959	305704	53
Providence	RI	Rhode Island	41.824	-71.4128	178042	39
Sioux Falls	SD	South Dakota	43.55	-96.7003	153888	24
Green Bay	WI	Wisconsin	44.5192	-88.0198	104057	61
Madison	WI	Wisconsin	43.0731	-89.4012	233209	86
Milwaukee	WI	Wisconsin	43.0389	-87.9065	594833	86
Bridgeport	CT	Connecticut	41.167	-73.2048	144229	18
Chandler	AZ	Arizona	33.3062	-111.841	236123	23
Gilbert	AZ	Arizona	33.3528	-111.789	208453	21
Glendale	AZ	Arizona	33.5387	-112.186	226721	41
Mesa	AZ	Arizona	33.4223	-111.823	439041	33
Peoria	AZ	Arizona	33.5806	-112.237	154065	19
Phoenix	AZ	Arizona	33.4484	-112.074	1445632	223
Scottsdale	AZ	Arizona	33.5092	-111.899	217385	46
Surprise	AZ	Arizona	33.6306	-112.333	117517	14
Tempe	AZ	Arizona	33.4148	-111.909	161719	72
Tucson	AZ	Arizona	32.2217	-110.926	520116	113
Anaheim	CA	California	33.8353	-117.914	336265	68
Antioch	CA	California	38.0049	-121.806	102372	2
Bakersfield	CA	California	35.3733	-119.019	347483	85
Berkeley	CA	California	37.8716	-122.273	112580	24
Burbank	CA	California	34.1808	-118.309	103340	30
Carlsbad	CA	California	33.1581	-117.351	105328	6
Chula Vista	CA	California	32.64	-117.084	243916	16
Concord	CA	California	37.978	-122.031	122067	13
Corona	CA	California	33.8753	-117.566	152374	21
Costa Mesa	CA	California	33.6411	-117.919	109960	19
Daly City	CA	California	37.7058	-122.462	101123	14
Downey	CA	California	33.94	-118.133	111772	16
East Los Angeles	CA	California	34.0239	-118.172	126496	14
El Monte	CA	California	34.0686	-118.028	113475	14
Elk Grove	CA	California	38.4088	-121.372	153015	1
Escondido	CA	California	33.1192	-117.086	143911	16
Fairfield	CA	California	38.2494	-122.04	105321	14
Fontana	CA	California	34.0922	-117.435	196069	9
Fremont	CA	California	37.5483	-121.989	214089	56
Fresno	CA	California	36.7477	-119.772	494665	33
Fullerton	CA	California	33.8703	-117.925	135161	28
Garden Grove	CA	California	33.7739	-117.941	170883	23
Glendale	CA	California	34.1425	-118.255	191719	19
Hayward	CA	California	37.6688	-122.081	144186	24
Hollywood	CA	California	34.0983	-118.327	167664	71
Huntington Beach	CA	California	33.6603	-117.999	189992	29
Inglewood	CA	California	33.9617	-118.353	109673	18
Lancaster	CA	California	34.698	-118.137	156633	21
Long Beach	CA	California	33.767	-118.189	462257	52
Los Angeles	CA	California	34.0522	-118.244	3792621	355
Modesto	CA	California	37.6391	-120.997	201165	20
Moreno Valley	CA	California	33.9375	-117.231	193365	12
Murrieta	CA	California	33.5539	-117.214	103466	1
Norwalk	CA	California	33.9022	-118.082	105549	15
Oakland	CA	California	37.8044	-122.271	390724	89
Oceanside	CA	California	33.1959	-117.379	167086	28
Ontario	CA	California	34.0633	-117.651	163924	51
Orange	CA	California	33.7878	-117.853	136416	59
Oxnard	CA	California	34.1975	-119.177	197899	29
Palmdale	CA	California	34.5794	-118.116	152750	14
Pasadena	CA	California	34.1478	-118.145	137122	41
Pomona	CA	California	34.0553	-117.752	149058	18
Rancho Cucamonga	CA	California	34.1064	-117.593	165269	14
Richmond	CA	California	37.9358	-122.348	103701	25
Riverside	CA	California	33.9534	-117.396	303871	37
Roseville	CA	California	38.7521	-121.288	118788	2
Sacramento	CA	California	38.5816	-121.494	466488	85
Salinas	CA	California	36.6777	-121.656	150441	19
San Bernardino	CA	California	34.1083	-117.29	209924	28
San Diego	CA	California	32.7153	-117.157	1307402	117
San Francisco	CA	California	37.7749	-122.419	805235	243
San Jose	CA	California	37.3394	-121.895	945942	72
Santa Ana	CA	California	33.7456	-117.868	324528	20
Santa Clara	CA	California	37.3541	-121.955	116468	21
Santa Clarita	CA	California	34.3917	-118.543	176320	11
Santa Rosa	CA	California	38.4405	-122.714	167815	16
Simi Valley	CA	California	34.2695	-118.781	124237	15
Stockton	CA	California	37.9577	-121.291	291707	74
Sunnyvale	CA	California	37.3688	-122.036	140081	48
Temecula	CA	California	33.4936	-117.148	100097	2
Thousand Oaks	CA	California	34.1706	-118.838	126683	11
Torrance	CA	California	33.8358	-118.341	145438	15
Valencia California	CA	California	34.4436	-118.61	148456	2
Vallejo	CA	California	38.1041	-122.257	115942	15
Victorville	CA	California	34.5361	-117.291	115903	2
Visalia	CA	California	36.3302	-119.292	124442	15
West Covina	CA	California	34.0686	-117.939	106098	22
Arvada	CO	Colorado	39.8028	-105.087	106433	13
Aurora	CO	Colorado	39.7294	-104.832	325078	29
Centennial	CO	Colorado	39.5792	-104.877	100377	19
Colorado Springs	CO	Colorado	38.8339	-104.821	416427	141
Denver	CO	Colorado	39.7392	-104.985	600158	451
Lakewood	CO	Colorado	39.7047	-105.081	142980	32
Pueblo	CO	Colorado	38.2545	-104.609	106595	23
Westminster	CO	Colorado	39.8367	-105.037	106114	13
Albuquerque	NM	New Mexico	35.0845	-106.651	545852	57
Henderson	NV	Nevada	36.0397	-114.982	257729	20
Las Vegas	NV	Nevada	36.175	-115.137	583756	139
North Las Vegas	NV	Nevada	36.1989	-115.118	216961	23
Paradise	NV	Nevada	36.0972	-115.147	223167	19
Reno	NV	Nevada	39.5296	-119.814	225221	39
Sunrise Manor	NV	Nevada	36.2111	-115.073	189372	24
Amarillo	TX	Texas	35.222	-101.831	190695	137
El Paso	TX	Texas	31.7587	-106.487	649121	146
Lubbock	TX	Texas	33.5779	-101.855	229573	167
Midland	TX	Texas	31.9974	-102.078	111147	120
Fort Collins	CO	Colorado	40.5853	-105.084	143986	27
Boise	ID	Idaho	43.6135	-116.203	145987	58
Billings	MT	Montana	45.7833	-108.501	104170	30
Eugene	OR	Oregon	44.0521	-123.087	156185	41
Gresham	OR	Oregon	45.4982	-122.431	105594	3
Portland	OR	Oregon	45.5234	-122.676	583776	202
Salem	OR	Oregon	44.9429	-123.035	154637	21
Provo	UT	Utah	40.2338	-111.659	112488	33
Salt Lake City	UT	Utah	40.7608	-111.891	186440	72
West Jordan	UT	Utah	40.6097	-111.939	103712	7
West Valley City	UT	Utah	40.6916	-112.001	129480	15
Bellevue	WA	Washington	47.6104	-122.201	122363	31
Everett	WA	Washington	47.979	-122.202	103019	20
Seattle	WA	Washington	47.6062	-122.332	608660	153
Spokane	WA	Washington	47.6597	-117.429	208916	26
Tacoma	WA	Washington	47.2529	-122.444	198397	90
Vancouver	WA	Washington	45.6387	-122.661	161791	66
Honolulu	HI	Hawaii	21.3069	-157.858	371657	48
Anchorage	AK	Alaska	61.2181	-149.9	291826	96
Calgary	CA	Canada	51.0501	-114.085	1019942	37
Edmonton	CA	Canada	53.5501	-113.469	712391	15
Hamilton	CA	Canada	43.2501	-79.8496	519949	3
Mississauga	CA	Canada	43.5789	-79.6583	668549	1
Montreal	CA	Canada	45.5088	-73.5878	3268513	29
Ottawa	CA	Canada	45.4112	-75.6981	812129	25
Toronto	CA	Canada	43.7001	-79.4163	4612191	100
Vancouver	CA	Canada	49.2497	-123.119	1837969	40
Winnipeg	CA	Canada	49.8844	-97.147	632063	10
Quebec	CA	Canada	46.8123	-71.2145	528595	18
Saitama	JP	Japan	35.9081	139.657	1193350	3
Nashville Davidson	TN	Tennessee	36.1714	-86.7843	601222	14
Sendai	JP	Japan	38.2576	140.867	1063103	1
South Tangerang	ID	Indonesia	-6.28862	106.718	1303569	1
